# Supplementary material for: Clinical significance of genetic variation in hypertrophic cardiomyopathy: comparison of computational tools to prioritize missense variants
Source: Front Cardiovasc Med. 2022 Aug 18;9:975478. doi: 10.3389/fcvm.2022.975478 (PMC9433717; doi:10.3389/fcvm.2022.975478)
Supplement: Supplementary Figure S1 — Fraction of missing predictions per variant class in all variants evaluated (Clinvar HCM, SHaRe and Walsh_2017 datasets combined). Cardiac-specific methods are highlighted. [file Data_Sheet_1.ZIP]

Archive with 21 entries (20 files):
- figures/
- figures/.DS_Store
- __MACOSX/figures/._.DS_Store
- figures/Fig6.eps
- __MACOSX/figures/._Fig6.eps
- figures/Fig7.eps
- __MACOSX/figures/._Fig7.eps
- figures/Fig5.eps
- __MACOSX/figures/._Fig5.eps
- figures/Fig4.eps
- __MACOSX/figures/._Fig4.eps
- figures/Fig1.eps
- __MACOSX/figures/._Fig1.eps
- figures/FigS1.eps
- __MACOSX/figures/._FigS1.eps
- figures/Fig3.eps
- __MACOSX/figures/._Fig3.eps
- figures/Fig2.eps
- __MACOSX/figures/._Fig2.eps
- figures/FigS2.eps
- __MACOSX/figures/._FigS2.eps
