# Supplementary material for: Clinical significance of genetic variation in hypertrophic cardiomyopathy: comparison of computational tools to prioritize missense variants
Source: Front Cardiovasc Med. 2022 Aug 18;9:975478. doi: 10.3389/fcvm.2022.975478 (PMC9433717; doi:10.3389/fcvm.2022.975478)
Supplement: Supplementary Table S1 — Clinvar HCM-associated missense variants used in the study. [file Table_1.XLSX]

## Sheet: Table S1
Table S1: Clinvar HCM-associated missense variants used in the study.
Chromosome	Position	Ref	Alt	Gene	HGVSc	HGVSg	VEP Consequence	CLNSIG
10	18828486	C	G	CACNB2	ENST00000324631.7:c.1816C>G	10:g.18828486C>G	missense_variant	Benign
11	6630007	A	C	ILK	ENST00000396751.2:c.435A>C	11:g.6630007A>C	missense_variant	Benign
11	47369220	C	T	MYBPC3	ENST00000545968.1:c.833G>A	11:g.47369220C>T	missense_variant	Benign
11	47371598	C	T	MYBPC3	ENST00000545968.1:c.472G>A	11:g.47371598C>T	missense_variant	Benign
14	23886409	G	C	MYH7	ENST00000355349.3:c.4472C>G	14:g.23886409G>C	missense_variant	Benign
14	23888775	T	C	MYH7	ENST00000355349.3:c.3770A>G	14:g.23888775T>C	missense_variant	Benign
14	23892910	A	G	MYH7	ENST00000355349.3:c.2945T>C	14:g.23892910A>G	missense_variant	Benign
14	23898249	G	A	MYH7	ENST00000355349.3:c.1322C>T	14:g.23898249G>A	missense_variant	Benign
14	23902865	G	A	MYH7	ENST00000355349.3:c.77C>T	14:g.23902865G>A	missense_variant	Benign
17	37822049	C	T	TCAP	ENST00000309889.2:c.191C>T	17:g.37822049C>T	missense_variant	Benign
18	3067357	G	A	MYOM1	ENST00000356443.4:c.4961C>T	18:g.3067357G>A	missense_variant	Benign
18	3071878	C	T	MYOM1	ENST00000356443.4:c.4718G>A	18:g.3071878C>T	missense_variant	Benign
18	3084007	A	G	MYOM1	ENST00000356443.4:c.4358T>C	18:g.3084007A>G	missense_variant	Benign
18	3086065	C	T	MYOM1	ENST00000356443.4:c.4222G>A	18:g.3086065C>T	missense_variant	Benign
18	3094191	C	T	MYOM1	ENST00000356443.4:c.3841G>A	18:g.3094191C>T	missense_variant	Benign
18	3102554	G	A	MYOM1	ENST00000356443.4:c.3493C>T	18:g.3102554G>A	missense_variant	Benign
18	3102594	A	T	MYOM1	ENST00000356443.4:c.3453T>A	18:g.3102594A>T	missense_variant	Benign
18	3112302	G	A	MYOM1	ENST00000356443.4:c.3412C>T	18:g.3112302G>A	missense_variant	Benign
18	3126811	A	G	MYOM1	ENST00000356443.4:c.2879T>C	18:g.3126811A>G	missense_variant	Benign
18	3135575	T	C	MYOM1	ENST00000356443.4:c.2179A>G	18:g.3135575T>C	missense_variant	Benign
18	3135644	C	T	MYOM1	ENST00000356443.4:c.2110G>A	18:g.3135644C>T	missense_variant	Benign
18	3151736	T	A	MYOM1	ENST00000356443.4:c.1799A>T	18:g.3151736T>A	missense_variant	Benign
18	3173950	G	A	MYOM1	ENST00000356443.4:c.1160C>T	18:g.3173950G>A	missense_variant	Benign
18	3176040	C	G	MYOM1	ENST00000356443.4:c.1022G>C	18:g.3176040C>G	missense_variant&splice_region_variant	Benign
18	3188873	G	A	MYOM1	ENST00000356443.4:c.644C>T	18:g.3188873G>A	missense_variant	Benign
18	3188927	G	A	MYOM1	ENST00000356443.4:c.590C>T	18:g.3188927G>A	missense_variant	Benign
18	3188976	A	G	MYOM1	ENST00000356443.4:c.541T>C	18:g.3188976A>G	missense_variant	Benign
18	3188978	G	A	MYOM1	ENST00000356443.4:c.539C>T	18:g.3188978G>A	missense_variant	Benign
18	3189056	G	A	MYOM1	ENST00000356443.4:c.461C>T	18:g.3189056G>A	missense_variant	Benign
18	3214932	C	A	MYOM1	ENST00000356443.4:c.290G>T	18:g.3214932C>A	missense_variant&splice_region_variant	Benign
18	3215083	T	C	MYOM1	ENST00000356443.4:c.139A>G	18:g.3215083T>C	missense_variant	Benign
18	3215158	C	G	MYOM1	ENST00000356443.4:c.64G>C	18:g.3215158C>G	missense_variant	Benign
19	4099225	G	A	MAP2K2	ENST00000262948.5:c.893C>T	19:g.4099225G>A	missense_variant	Benign
1	236910983	G	A	ACTN2	ENST00000366578.4:c.1423G>A	1:g.236910983G>A	missense_variant	Benign
20	42744802	C	T	JPH2	ENST00000372980.3:c.1513G>A	20:g.42744802C>T	missense_variant	Benign
20	42747247	C	T	JPH2	ENST00000372980.3:c.1186G>A	20:g.42747247C>T	missense_variant	Benign
20	42747247	CC	TT	JPH2	ENST00000372980.3:c.1185_1186delinsAA	20:g.42747247_42747248delinsTT	missense_variant	Benign
2	39240646	C	T	SOS1	ENST00000426016.1:c.2122G>A	2:g.39240646C>T	missense_variant	Benign
2	179460311	C	T	TTN	ENST00000589042.1:c.57770G>A	2:g.179460311C>T	missense_variant	Benign
2	179605991	G	A	TTN	ENST00000589042.1:c.11969C>T	2:g.179605991G>A	missense_variant	Benign
4	186427735	G	A	PDLIM3	ENST00000284770.5:c.734C>T	4:g.186427735G>A	missense_variant	Benign
4	186435443	C	T	PDLIM3	ENST00000284770.5:c.379G>A	4:g.186435443C>T	missense_variant	Benign
X	32662355	T	A	DMD	ENST00000357033.4:c.1225A>T	X:g.32662355T>A	missense_variant	Benign
11	47354442	C	T	MYBPC3	ENST00000545968.1:c.3413G>A	11:g.47354442C>T	missense_variant	Benign/Likely_benign
11	47355192	G	A	MYBPC3	ENST00000545968.1:c.3106C>T	11:g.47355192G>A	missense_variant	Benign/Likely_benign
11	47355294	G	A	MYBPC3	ENST00000545968.1:c.3004C>T	11:g.47355294G>A	missense_variant	Benign/Likely_benign
11	47355475	G	C	MYBPC3	ENST00000545968.1:c.2992C>G	11:g.47355475G>C	missense_variant&splice_region_variant	Benign/Likely_benign
11	47357479	C	T	MYBPC3	ENST00000545968.1:c.2686G>A	11:g.47357479C>T	missense_variant	Benign/Likely_benign
11	47357551	C	T	MYBPC3	ENST00000545968.1:c.2614G>A	11:g.47357551C>T	missense_variant	Benign/Likely_benign
11	47359046	G	A	MYBPC3	ENST00000545968.1:c.2498C>T	11:g.47359046G>A	missense_variant	Benign/Likely_benign
11	47364189	C	T	MYBPC3	ENST00000545968.1:c.1564G>A	11:g.47364189C>T	missense_variant	Benign/Likely_benign
11	47365122	G	A	MYBPC3	ENST00000545968.1:c.1144C>T	11:g.47365122G>A	missense_variant	Benign/Likely_benign
11	47367871	C	T	MYBPC3	ENST00000545968.1:c.977G>A	11:g.47367871C>T	missense_variant	Benign/Likely_benign
11	47370041	T	C	MYBPC3	ENST00000545968.1:c.706A>G	11:g.47370041T>C	missense_variant	Benign/Likely_benign
11	47371414	C	T	MYBPC3	ENST00000545968.1:c.565G>A	11:g.47371414C>T	missense_variant	Benign/Likely_benign
11	47371449	C	T	MYBPC3	ENST00000545968.1:c.530G>A	11:g.47371449C>T	missense_variant	Benign/Likely_benign
11	47371630	G	A	MYBPC3	ENST00000545968.1:c.440C>T	11:g.47371630G>A	missense_variant	Benign/Likely_benign
11	47373000	C	T	MYBPC3	ENST00000545968.1:c.82G>A	11:g.47373000C>T	missense_variant	Benign/Likely_benign
12	2694651	C	T	CACNA1C	ENST00000347598.4:c.2449C>T	12:g.2694651C>T	missense_variant	Benign/Likely_benign
12	21918667	G	A	KCNJ8	ENST00000240662.2:c.1265C>T	12:g.21918667G>A	missense_variant	Benign/Likely_benign
12	33030802	T	C	PKP2	ENST00000070846.6:c.1012A>G	12:g.33030802T>C	missense_variant	Benign/Likely_benign
12	33049590	C	T	PKP2	ENST00000070846.6:c.76G>A	12:g.33049590C>T	missense_variant	Benign/Likely_benign
14	23858697	C	G	MYH6	ENST00000405093.3:c.3883G>C	14:g.23858697C>G	missense_variant	Benign/Likely_benign
15	73615786	G	C	HCN4	ENST00000261917.3:c.2648C>G	15:g.73615786G>C	missense_variant	Benign/Likely_benign
17	37822174	C	T	TCAP	ENST00000309889.2:c.316C>T	17:g.37822174C>T	missense_variant	Benign/Likely_benign
17	39912454	T	C	JUP	ENST00000393931.3:c.2059A>G	17:g.39912454T>C	missense_variant	Benign/Likely_benign
17	78092473	G	C	GAA	ENST00000302262.3:c.2668G>C	17:g.78092473G>C	missense_variant	Benign/Likely_benign
18	3102475	T	C	MYOM1	ENST00000356443.4:c.3572A>G	18:g.3102475T>C	missense_variant	Benign/Likely_benign
18	3102508	T	C	MYOM1	ENST00000356443.4:c.3539A>G	18:g.3102508T>C	missense_variant	Benign/Likely_benign
18	3135692	T	A	MYOM1	ENST00000356443.4:c.2062A>T	18:g.3135692T>A	missense_variant	Benign/Likely_benign
18	3188778	C	T	MYOM1	ENST00000356443.4:c.739G>A	18:g.3188778C>T	missense_variant	Benign/Likely_benign
19	16593329	C	T	CALR3	ENST00000269881.3:c.850G>A	19:g.16593329C>T	missense_variant	Benign/Likely_benign
19	47259134	C	A	FKRP	ENST00000318584.5:c.427C>A	19:g.47259134C>A	missense_variant	Benign/Likely_benign
19	47259227	A	T	FKRP	ENST00000318584.5:c.520A>T	19:g.47259227A>T	missense_variant	Benign/Likely_benign
19	55658387	T	C	TNNT1	ENST00000588981.1:c.35A>G	19:g.55658387T>C	missense_variant&splice_region_variant	Benign/Likely_benign
19	55667607	G	A	TNNI3	ENST00000344887.5:c.244C>T	19:g.55667607G>A	missense_variant	Benign/Likely_benign
19	55670651	C	T	DNAAF3	ENST00000527223.2:c.1606G>A	19:g.55670651C>T	missense_variant	Benign/Likely_benign
19	55671337	C	T	DNAAF3	ENST00000527223.2:c.1294G>A	19:g.55671337C>T	missense_variant	Benign/Likely_benign
19	55672055	A	G	DNAAF3	ENST00000527223.2:c.1205T>C	19:g.55672055A>G	missense_variant	Benign/Likely_benign
19	55672470	T	C	DNAAF3	ENST00000527223.2:c.1079A>G	19:g.55672470T>C	missense_variant	Benign/Likely_benign
19	55673145	C	T	DNAAF3	ENST00000527223.2:c.733G>A	19:g.55673145C>T	missense_variant	Benign/Likely_benign
1	201330429	T	C	TNNT2	ENST00000509001.1:c.758A>G	1:g.201330429T>C	missense_variant	Benign/Likely_benign
1	236907968	C	T	ACTN2	ENST00000366578.4:c.1298C>T	1:g.236907968C>T	missense_variant	Benign/Likely_benign
1	236914861	A	G	ACTN2	ENST00000366578.4:c.1748A>G	1:g.236914861A>G	missense_variant	Benign/Likely_benign
1	236914923	A	G	ACTN2	ENST00000366578.4:c.1810A>G	1:g.236914923A>G	missense_variant	Benign/Likely_benign
1	237670026	A	C	RYR2	ENST00000366574.2:c.2630A>C	1:g.237670026A>C	missense_variant	Benign/Likely_benign
20	30408049	C	A	MYLK2	ENST00000375994.2:c.173C>A	20:g.30408049C>A	missense_variant	Benign/Likely_benign
20	30408142	G	A	MYLK2	ENST00000375994.2:c.266G>A	20:g.30408142G>A	missense_variant	Benign/Likely_benign
20	30408160	C	A	MYLK2	ENST00000375994.2:c.284C>A	20:g.30408160C>A	missense_variant	Benign/Likely_benign
20	30408306	C	G	MYLK2	ENST00000375994.2:c.430C>G	20:g.30408306C>G	missense_variant	Benign/Likely_benign
20	30409276	G	A	MYLK2	ENST00000375994.2:c.508G>A	20:g.30409276G>A	missense_variant	Benign/Likely_benign
20	30421587	C	T	MYLK2	ENST00000375994.2:c.1778C>T	20:g.30421587C>T	missense_variant	Benign/Likely_benign
20	42788855	G	C	JPH2	ENST00000372980.3:c.572C>G	20:g.42788855G>C	missense_variant	Benign/Likely_benign
20	42788865	G	A	JPH2	ENST00000372980.3:c.562C>T	20:g.42788865G>A	missense_variant	Benign/Likely_benign
2	179396995	G	A	TTN	ENST00000589042.1:c.104347C>T	2:g.179396995G>A	missense_variant	Benign/Likely_benign
2	179414992	T	C	TTN	ENST00000589042.1:c.91573A>G	2:g.179414992T>C	missense_variant	Benign/Likely_benign
2	179430224	G	T	TTN	ENST00000589042.1:c.80635C>A	2:g.179430224G>T	missense_variant	Benign/Likely_benign
2	179431159	T	C	TTN	ENST00000589042.1:c.79700A>G	2:g.179431159T>C	missense_variant	Benign/Likely_benign
2	179441295	T	C	TTN	ENST00000589042.1:c.69676A>G	2:g.179441295T>C	missense_variant	Benign/Likely_benign
2	179453429	G	A	TTN	ENST00000589042.1:c.63023C>T	2:g.179453429G>A	missense_variant	Benign/Likely_benign
2	179455631	G	A	TTN	ENST00000589042.1:c.60821C>T	2:g.179455631G>A	missense_variant	Benign/Likely_benign
2	179482089	C	T	TTN	ENST00000589042.1:c.47723G>A	2:g.179482089C>T	missense_variant	Benign/Likely_benign
2	179585257	G	C	TTN	ENST00000589042.1:c.23232C>G	2:g.179585257G>C	missense_variant	Benign/Likely_benign
2	179595372	T	C	TTN	ENST00000589042.1:c.17888A>G	2:g.179595372T>C	missense_variant	Benign/Likely_benign
3	38616876	C	T	SCN5A	ENST00000413689.1:c.3578G>A	3:g.38616876C>T	missense_variant	Benign/Likely_benign
3	38620946	G	A	SCN5A	ENST00000413689.1:c.3269C>T	3:g.38620946G>A	missense_variant	Benign/Likely_benign
4	120057709	A	C	MYOZ2	ENST00000307128.5:c.29A>C	4:g.120057709A>C	missense_variant	Benign/Likely_benign
4	120072195	A	C	MYOZ2	ENST00000307128.5:c.245A>C	4:g.120072195A>C	missense_variant&splice_region_variant	Benign/Likely_benign
4	120107298	A	G	MYOZ2	ENST00000307128.5:c.738A>G	4:g.120107298A>G	missense_variant	Benign/Likely_benign
4	186456560	G	A	PDLIM3	ENST00000284770.5:c.29C>T	4:g.186456560G>A	missense_variant	Benign/Likely_benign
6	7565727	A	T	DSP	ENST00000379802.3:c.913A>T	6:g.7565727A>T	missense_variant	Benign/Likely_benign
6	7571692	A	G	DSP	ENST00000379802.3:c.1778A>G	6:g.7571692A>G	missense_variant	Benign/Likely_benign
6	7580346	G	A	DSP	ENST00000379802.3:c.3923G>A	6:g.7580346G>A	missense_variant	Benign/Likely_benign
6	7582993	A	T	DSP	ENST00000379802.3:c.5498A>T	6:g.7582993A>T	missense_variant	Benign/Likely_benign
6	7585795	C	A	DSP	ENST00000379802.3:c.8300C>A	6:g.7585795C>A	missense_variant	Benign/Likely_benign
6	7586100	A	G	DSP	ENST00000379802.3:c.8605A>G	6:g.7586100A>G	missense_variant	Benign/Likely_benign
6	133789804	G	A	EYA4	ENST00000367895.5:c.905G>A	6:g.133789804G>A	missense_variant	Benign/Likely_benign
7	91603115	C	T	AKAP9	ENST00000356239.3:c.139C>T	7:g.91603115C>T	missense_variant	Benign/Likely_benign
10	69957117	C	T	MYPN	ENST00000358913.5:c.3167C>T	10:g.69957117C>T	missense_variant	Likely_benign
10	75802892	A	G	VCL	ENST00000211998.4:c.220A>G	10:g.75802892A>G	missense_variant	Likely_benign
10	112572244	G	A	RBM20	ENST00000369519.3:c.2089G>A	10:g.112572244G>A	missense_variant	Likely_benign
11	6625566	A	G	ILK	ENST00000396751.2:c.65A>G	11:g.6625566A>G	missense_variant	Likely_benign
11	6630832	C	G	ILK	ENST00000396751.2:c.818C>G	11:g.6630832C>G	missense_variant	Likely_benign
11	47354383	C	T	MYBPC3	ENST00000545968.1:c.3472G>A	11:g.47354383C>T	missense_variant	Likely_benign
11	47355240	T	C	MYBPC3	ENST00000545968.1:c.3058A>G	11:g.47355240T>C	missense_variant	Likely_benign
11	47355553	G	A	MYBPC3	ENST00000545968.1:c.2914C>T	11:g.47355553G>A	missense_variant	Likely_benign
11	47356644	G	C	MYBPC3	ENST00000545968.1:c.2854C>G	11:g.47356644G>C	missense_variant	Likely_benign
11	47356737	G	C	MYBPC3	ENST00000545968.1:c.2761C>G	11:g.47356737G>C	missense_variant	Likely_benign
11	47364468	G	A	MYBPC3	ENST00000545968.1:c.1370C>T	11:g.47364468G>A	missense_variant	Likely_benign
12	21918738	G	C	KCNJ8	ENST00000240662.2:c.1194C>G	12:g.21918738G>C	missense_variant	Likely_benign
12	98927584	G	A	TMPO	ENST00000266732.4:c.1549G>A	12:g.98927584G>A	missense_variant	Likely_benign
14	23858687	G	A	MYH6	ENST00000405093.3:c.3893C>T	14:g.23858687G>A	missense_variant	Likely_benign
14	23858713	C	A	MYH6	ENST00000405093.3:c.3867G>T	14:g.23858713C>A	missense_variant	Likely_benign
14	23883054	C	G	MYH7	ENST00000355349.3:c.5704G>C	14:g.23883054C>G	missense_variant	Likely_benign
14	23885257	C	T	MYH7	ENST00000355349.3:c.4909G>A	14:g.23885257C>T	missense_variant	Likely_benign
14	23886504	C	A	MYH7	ENST00000355349.3:c.4377G>T	14:g.23886504C>A	missense_variant	Likely_benign
14	23887607	G	T	MYH7	ENST00000355349.3:c.3981C>A	14:g.23887607G>T	missense_variant	Likely_benign
14	23889398	C	T	MYH7	ENST00000355349.3:c.3382G>A	14:g.23889398C>T	missense_variant	Likely_benign
14	23890217	C	A	MYH7	ENST00000355349.3:c.3286G>T	14:g.23890217C>A	missense_variant	Likely_benign
14	23894554	C	T	MYH7	ENST00000355349.3:c.2360G>A	14:g.23894554C>T	missense_variant	Likely_benign
15	73635930	C	A	HCN4	ENST00000261917.3:c.1005G>T	15:g.73635930C>A	missense_variant	Likely_benign
18	3067415	C	T	MYOM1	ENST00000356443.4:c.4903G>A	18:g.3067415C>T	missense_variant	Likely_benign
18	3067526	C	T	MYOM1	ENST00000356443.4:c.4792G>A	18:g.3067526C>T	missense_variant	Likely_benign
18	3075736	A	G	MYOM1	ENST00000356443.4:c.4672T>C	18:g.3075736A>G	missense_variant	Likely_benign
18	3112326	C	A	MYOM1	ENST00000356443.4:c.3388G>T	18:g.3112326C>A	missense_variant	Likely_benign
18	3112384	G	C	MYOM1	ENST00000356443.4:c.3330C>G	18:g.3112384G>C	missense_variant	Likely_benign
18	3119975	T	C	MYOM1	ENST00000356443.4:c.3010A>G	18:g.3119975T>C	missense_variant	Likely_benign
18	3129295	G	A	MYOM1	ENST00000356443.4:c.2729C>T	18:g.3129295G>A	missense_variant	Likely_benign
18	3129368	T	C	MYOM1	ENST00000356443.4:c.2656A>G	18:g.3129368T>C	missense_variant	Likely_benign
18	3134682	C	T	MYOM1	ENST00000356443.4:c.2350G>A	18:g.3134682C>T	missense_variant	Likely_benign
18	3134811	C	G	MYOM1	ENST00000356443.4:c.2221G>C	18:g.3134811C>G	missense_variant	Likely_benign
18	3135667	C	T	MYOM1	ENST00000356443.4:c.2087G>A	18:g.3135667C>T	missense_variant	Likely_benign
18	3141939	T	C	MYOM1	ENST00000356443.4:c.2023A>G	18:g.3141939T>C	missense_variant&splice_region_variant	Likely_benign
18	3141984	G	C	MYOM1	ENST00000356443.4:c.1978C>G	18:g.3141984G>C	missense_variant	Likely_benign
18	3142010	C	T	MYOM1	ENST00000356443.4:c.1952G>A	18:g.3142010C>T	missense_variant	Likely_benign
18	3151722	G	C	MYOM1	ENST00000356443.4:c.1813C>G	18:g.3151722G>C	missense_variant	Likely_benign
18	3151802	C	A	MYOM1	ENST00000356443.4:c.1733G>T	18:g.3151802C>A	missense_variant	Likely_benign
18	3154982	C	T	MYOM1	ENST00000356443.4:c.1606G>A	18:g.3154982C>T	missense_variant	Likely_benign
18	3164329	C	T	MYOM1	ENST00000356443.4:c.1448G>A	18:g.3164329C>T	missense_variant	Likely_benign
18	3164380	G	A	MYOM1	ENST00000356443.4:c.1397C>T	18:g.3164380G>A	missense_variant	Likely_benign
18	3164434	A	C	MYOM1	ENST00000356443.4:c.1343T>G	18:g.3164434A>C	missense_variant	Likely_benign
18	3176067	T	C	MYOM1	ENST00000356443.4:c.995A>G	18:g.3176067T>C	missense_variant	Likely_benign
18	3176070	C	T	MYOM1	ENST00000356443.4:c.992G>A	18:g.3176070C>T	missense_variant	Likely_benign
18	3188945	G	A	MYOM1	ENST00000356443.4:c.572C>T	18:g.3188945G>A	missense_variant	Likely_benign
18	3215086	A	G	MYOM1	ENST00000356443.4:c.136T>C	18:g.3215086A>G	missense_variant	Likely_benign
18	3215112	G	A	MYOM1	ENST00000356443.4:c.110C>T	18:g.3215112G>A	missense_variant	Likely_benign
1	78392539	G	A	NEXN	ENST00000334785.7:c.826G>A	1:g.78392539G>A	missense_variant	Likely_benign
1	236849995	G	A	ACTN2	ENST00000366578.4:c.22G>A	1:g.236849995G>A	missense_variant	Likely_benign
1	236914886	C	G	ACTN2	ENST00000366578.4:c.1773C>G	1:g.236914886C>G	missense_variant	Likely_benign
1	236925821	A	G	ACTN2	ENST00000366578.4:c.2587A>G	1:g.236925821A>G	missense_variant	Likely_benign
1	237872179	A	G	RYR2	ENST00000366574.2:c.9923A>G	1:g.237872179A>G	missense_variant	Likely_benign
20	30408157	C	T	MYLK2	ENST00000375994.2:c.281C>T	20:g.30408157C>T	missense_variant	Likely_benign
20	30408207	C	T	MYLK2	ENST00000375994.2:c.331C>T	20:g.30408207C>T	missense_variant	Likely_benign
20	30414622	G	A	MYLK2	ENST00000375994.2:c.1105G>A	20:g.30414622G>A	missense_variant	Likely_benign
20	30414721	G	T	MYLK2	ENST00000375994.2:c.1204G>T	20:g.30414721G>T	missense_variant	Likely_benign
20	42744507	G	A	JPH2	ENST00000372980.3:c.1808C>T	20:g.42744507G>A	missense_variant	Likely_benign
20	42744544	C	T	JPH2	ENST00000372980.3:c.1771G>A	20:g.42744544C>T	missense_variant	Likely_benign
20	42744891	C	T	JPH2	ENST00000372980.3:c.1424G>A	20:g.42744891C>T	missense_variant	Likely_benign
20	42788571	T	C	JPH2	ENST00000372980.3:c.856A>G	20:g.42788571T>C	missense_variant	Likely_benign
20	42788607	C	T	JPH2	ENST00000372980.3:c.820G>A	20:g.42788607C>T	missense_variant	Likely_benign
2	179435563	G	T	TTN	ENST00000589042.1:c.75296C>A	2:g.179435563G>T	missense_variant	Likely_benign
2	179512116	G	A	TTN	ENST00000589042.1:c.40133C>T	2:g.179512116G>A	missense_variant	Likely_benign
2	179517403	T	G	TTN	ENST00000589042.1:c.39020A>C	2:g.179517403T>G	missense_variant	Likely_benign
2	179517448	T	A	TTN	ENST00000589042.1:c.38975A>T	2:g.179517448T>A	missense_variant	Likely_benign
2	179581845	C	A	TTN	ENST00000589042.1:c.25616G>T	2:g.179581845C>A	missense_variant	Likely_benign
2	179593067	C	T	TTN	ENST00000589042.1:c.19484G>A	2:g.179593067C>T	missense_variant	Likely_benign
2	179650718	C	T	TTN	ENST00000589042.1:c.2227G>A	2:g.179650718C>T	missense_variant	Likely_benign
3	12660096	GC	AT	RAF1	ENST00000251849.4:c.124_125delinsAT	3:g.12660096_12660097delinsAT	missense_variant	Likely_benign
4	114279372	C	T	ANK2	ENST00000357077.4:c.9598C>T	4:g.114279372C>T	missense_variant	Likely_benign
4	120079243	C	T	MYOZ2	ENST00000307128.5:c.313C>T	4:g.120079243C>T	missense_variant	Likely_benign
4	186427772	C	G	PDLIM3	ENST00000284770.5:c.697G>C	4:g.186427772C>G	missense_variant	Likely_benign
6	112486397	G	A	LAMA4	ENST00000230538.7:c.1633C>T	6:g.112486397G>A	missense_variant	Likely_benign
7	91714951	C	T	AKAP9	ENST00000356239.3:c.8975C>T	7:g.91714951C>T	missense_variant	Likely_benign
11	19206573	A	C	CSRP3	ENST00000533783.1:c.434T>G	11:g.19206573A>C	missense_variant	Likely_pathogenic
11	47353724	A	G	MYBPC3	ENST00000545968.1:c.3713T>C	11:g.47353724A>G	missense_variant	Likely_pathogenic
11	47359280	A	T	MYBPC3	ENST00000545968.1:c.2374T>A	11:g.47359280A>T	missense_variant	Likely_pathogenic
11	47360094	A	T	MYBPC3	ENST00000545968.1:c.2285T>A	11:g.47360094A>T	missense_variant	Likely_pathogenic
11	47364162	C	G	MYBPC3	ENST00000545968.1:c.1591G>C	11:g.47364162C>G	missense_variant	Likely_pathogenic
11	47364580	A	G	MYBPC3	ENST00000545968.1:c.1343T>C	11:g.47364580A>G	missense_variant	Likely_pathogenic
14	23883277	T	G	MYH7	ENST00000355349.3:c.5594A>C	14:g.23883277T>G	missense_variant	Likely_pathogenic
14	23884349	A	G	MYH7	ENST00000355349.3:c.5414T>C	14:g.23884349A>G	missense_variant	Likely_pathogenic
14	23884362	C	T	MYH7	ENST00000355349.3:c.5401G>A	14:g.23884362C>T	missense_variant	Likely_pathogenic
14	23884383	G	T	MYH7	ENST00000355349.3:c.5380C>A	14:g.23884383G>T	missense_variant	Likely_pathogenic
14	23884594	G	C	MYH7	ENST00000355349.3:c.5279C>G	14:g.23884594G>C	missense_variant	Likely_pathogenic
14	23884861	G	A	MYH7	ENST00000355349.3:c.5134C>T	14:g.23884861G>A	missense_variant	Likely_pathogenic
14	23885359	C	G	MYH7	ENST00000355349.3:c.4807G>C	14:g.23885359C>G	missense_variant	Likely_pathogenic
14	23885373	T	G	MYH7	ENST00000355349.3:c.4793A>C	14:g.23885373T>G	missense_variant	Likely_pathogenic
14	23885518	A	G	MYH7	ENST00000355349.3:c.4648T>C	14:g.23885518A>G	missense_variant	Likely_pathogenic
14	23886764	C	G	MYH7	ENST00000355349.3:c.4301G>C	14:g.23886764C>G	missense_variant	Likely_pathogenic
14	23886807	G	A	MYH7	ENST00000355349.3:c.4258C>T	14:g.23886807G>A	missense_variant	Likely_pathogenic
14	23889202	C	T	MYH7	ENST00000355349.3:c.3578G>A	14:g.23889202C>T	missense_variant	Likely_pathogenic
14	23889422	C	T	MYH7	ENST00000355349.3:c.3358G>A	14:g.23889422C>T	missense_variant	Likely_pathogenic
14	23891465	C	T	MYH7	ENST00000355349.3:c.3169G>A	14:g.23891465C>T	missense_variant	Likely_pathogenic
14	23891500	C	A	MYH7	ENST00000355349.3:c.3134G>T	14:g.23891500C>A	missense_variant	Likely_pathogenic
14	23893145	C	T	MYH7	ENST00000355349.3:c.2893G>A	14:g.23893145C>T	missense_variant	Likely_pathogenic
14	23893193	C	T	MYH7	ENST00000355349.3:c.2845G>A	14:g.23893193C>T	missense_variant	Likely_pathogenic
14	23893267	T	C	MYH7	ENST00000355349.3:c.2771A>G	14:g.23893267T>C	missense_variant	Likely_pathogenic
14	23893277	C	T	MYH7	ENST00000355349.3:c.2761G>A	14:g.23893277C>T	missense_variant	Likely_pathogenic
14	23893294	A	G	MYH7	ENST00000355349.3:c.2744T>C	14:g.23893294A>G	missense_variant	Likely_pathogenic
14	23893324	C	T	MYH7	ENST00000355349.3:c.2714G>A	14:g.23893324C>T	missense_variant	Likely_pathogenic
14	23893352	C	T	MYH7	ENST00000355349.3:c.2686G>A	14:g.23893352C>T	missense_variant	Likely_pathogenic
14	23894024	A	G	MYH7	ENST00000355349.3:c.2633T>C	14:g.23894024A>G	missense_variant	Likely_pathogenic
14	23894026	C	A	MYH7	ENST00000355349.3:c.2631G>T	14:g.23894026C>A	missense_variant	Likely_pathogenic
14	23894026	C	T	MYH7	ENST00000355349.3:c.2631G>A	14:g.23894026C>T	missense_variant	Likely_pathogenic
14	23894027	A	T	MYH7	ENST00000355349.3:c.2630T>A	14:g.23894027A>T	missense_variant	Likely_pathogenic
14	23894049	G	A	MYH7	ENST00000355349.3:c.2608C>T	14:g.23894049G>A	missense_variant	Likely_pathogenic
14	23894051	C	T	MYH7	ENST00000355349.3:c.2606G>A	14:g.23894051C>T	missense_variant	Likely_pathogenic
14	23894055	C	G	MYH7	ENST00000355349.3:c.2602G>C	14:g.23894055C>G	missense_variant	Likely_pathogenic
14	23894063	T	A	MYH7	ENST00000355349.3:c.2594A>T	14:g.23894063T>A	missense_variant	Likely_pathogenic
14	23894064	T	C	MYH7	ENST00000355349.3:c.2593A>G	14:g.23894064T>C	missense_variant	Likely_pathogenic
14	23894081	A	G	MYH7	ENST00000355349.3:c.2576T>C	14:g.23894081A>G	missense_variant	Likely_pathogenic
14	23894084	C	G	MYH7	ENST00000355349.3:c.2573G>C	14:g.23894084C>G	missense_variant	Likely_pathogenic
14	23894102	A	C	MYH7	ENST00000355349.3:c.2555T>G	14:g.23894102A>C	missense_variant	Likely_pathogenic
14	23894111	A	G	MYH7	ENST00000355349.3:c.2546T>C	14:g.23894111A>G	missense_variant	Likely_pathogenic
14	23894121	C	T	MYH7	ENST00000355349.3:c.2536G>A	14:g.23894121C>T	missense_variant	Likely_pathogenic
14	23894130	C	T	MYH7	ENST00000355349.3:c.2527G>A	14:g.23894130C>T	missense_variant	Likely_pathogenic
14	23894133	T	C	MYH7	ENST00000355349.3:c.2524A>G	14:g.23894133T>C	missense_variant	Likely_pathogenic
14	23894144	G	T	MYH7	ENST00000355349.3:c.2513C>A	14:g.23894144G>T	missense_variant	Likely_pathogenic
14	23894147	T	C	MYH7	ENST00000355349.3:c.2510A>G	14:g.23894147T>C	missense_variant	Likely_pathogenic
14	23894155	G	C	MYH7	ENST00000355349.3:c.2502C>G	14:g.23894155G>C	missense_variant	Likely_pathogenic
14	23894494	C	G	MYH7	ENST00000355349.3:c.2420G>C	14:g.23894494C>G	missense_variant	Likely_pathogenic
14	23894525	C	G	MYH7	ENST00000355349.3:c.2389G>C	14:g.23894525C>G	missense_variant	Likely_pathogenic
14	23894566	C	G	MYH7	ENST00000355349.3:c.2348G>C	14:g.23894566C>G	missense_variant	Likely_pathogenic
14	23894569	C	T	MYH7	ENST00000355349.3:c.2345G>A	14:g.23894569C>T	missense_variant	Likely_pathogenic
14	23894623	A	T	MYH7	ENST00000355349.3:c.2291T>A	14:g.23894623A>T	missense_variant	Likely_pathogenic
14	23894989	T	G	MYH7	ENST00000355349.3:c.2201A>C	14:g.23894989T>G	missense_variant	Likely_pathogenic
14	23894990	G	C	MYH7	ENST00000355349.3:c.2200C>G	14:g.23894990G>C	missense_variant	Likely_pathogenic
14	23895001	A	G	MYH7	ENST00000355349.3:c.2189T>C	14:g.23895001A>G	missense_variant	Likely_pathogenic
14	23895001	A	T	MYH7	ENST00000355349.3:c.2189T>A	14:g.23895001A>T	missense_variant	Likely_pathogenic
14	23895179	C	G	MYH7	ENST00000355349.3:c.2156G>C	14:g.23895179C>G	missense_variant	Likely_pathogenic
14	23895206	G	T	MYH7	ENST00000355349.3:c.2129C>A	14:g.23895206G>T	missense_variant	Likely_pathogenic
14	23895230	A	T	MYH7	ENST00000355349.3:c.2105T>A	14:g.23895230A>T	missense_variant	Likely_pathogenic
14	23896483	C	G	MYH7	ENST00000355349.3:c.1922G>C	14:g.23896483C>G	missense_variant	Likely_pathogenic
14	23896838	T	G	MYH7	ENST00000355349.3:c.1844A>C	14:g.23896838T>G	missense_variant	Likely_pathogenic
14	23896856	T	C	MYH7	ENST00000355349.3:c.1826A>G	14:g.23896856T>C	missense_variant	Likely_pathogenic
14	23896923	C	G	MYH7	ENST00000355349.3:c.1759G>C	14:g.23896923C>G	missense_variant	Likely_pathogenic
14	23896932	C	A	MYH7	ENST00000355349.3:c.1750G>T	14:g.23896932C>A	missense_variant	Likely_pathogenic
14	23896955	T	C	MYH7	ENST00000355349.3:c.1727A>G	14:g.23896955T>C	missense_variant	Likely_pathogenic
14	23897067	T	G	MYH7	ENST00000355349.3:c.1615A>C	14:g.23897067T>G	missense_variant	Likely_pathogenic
14	23897738	G	T	MYH7	ENST00000355349.3:c.1549C>A	14:g.23897738G>T	missense_variant	Likely_pathogenic
14	23897739	G	T	MYH7	ENST00000355349.3:c.1548C>A	14:g.23897739G>T	missense_variant	Likely_pathogenic
14	23897743	A	G	MYH7	ENST00000355349.3:c.1544T>C	14:g.23897743A>G	missense_variant	Likely_pathogenic
14	23897743	A	C	MYH7	ENST00000355349.3:c.1544T>G	14:g.23897743A>C	missense_variant	Likely_pathogenic
14	23897756	T	G	MYH7	ENST00000355349.3:c.1531A>C	14:g.23897756T>G	missense_variant	Likely_pathogenic
14	23897808	C	G	MYH7	ENST00000355349.3:c.1479G>C	14:g.23897808C>G	missense_variant	Likely_pathogenic
14	23897810	T	C	MYH7	ENST00000355349.3:c.1477A>G	14:g.23897810T>C	missense_variant	Likely_pathogenic
14	23897861	G	A	MYH7	ENST00000355349.3:c.1426C>T	14:g.23897861G>A	missense_variant	Likely_pathogenic
14	23898201	A	G	MYH7	ENST00000355349.3:c.1370T>C	14:g.23898201A>G	missense_variant	Likely_pathogenic
14	23898246	C	A	MYH7	ENST00000355349.3:c.1325G>T	14:g.23898246C>A	missense_variant	Likely_pathogenic
14	23898253	C	T	MYH7	ENST00000355349.3:c.1318G>A	14:g.23898253C>T	missense_variant	Likely_pathogenic
14	23898475	C	A	MYH7	ENST00000355349.3:c.1220G>T	14:g.23898475C>A	missense_variant	Likely_pathogenic
14	23898488	G	C	MYH7	ENST00000355349.3:c.1207C>G	14:g.23898488G>C	missense_variant	Likely_pathogenic
14	23898506	T	C	MYH7	ENST00000355349.3:c.1189A>G	14:g.23898506T>C	missense_variant	Likely_pathogenic
14	23898538	T	C	MYH7	ENST00000355349.3:c.1157A>G	14:g.23898538T>C	missense_variant	Likely_pathogenic
14	23899016	C	T	MYH7	ENST00000355349.3:c.1106G>A	14:g.23899016C>T	missense_variant	Likely_pathogenic
14	23899110	C	T	MYH7	ENST00000355349.3:c.1012G>A	14:g.23899110C>T	missense_variant	Likely_pathogenic
14	23899809	A	T	MYH7	ENST00000355349.3:c.959T>A	14:g.23899809A>T	missense_variant	Likely_pathogenic
14	23899816	T	G	MYH7	ENST00000355349.3:c.952A>C	14:g.23899816T>G	missense_variant	Likely_pathogenic
14	23900206	G	C	MYH7	ENST00000355349.3:c.799C>G	14:g.23900206G>C	missense_variant&splice_region_variant	Likely_pathogenic
14	23900668	A	C	MYH7	ENST00000355349.3:c.755T>G	14:g.23900668A>C	missense_variant	Likely_pathogenic
14	23900677	C	A	MYH7	ENST00000355349.3:c.746G>T	14:g.23900677C>A	missense_variant	Likely_pathogenic
14	23900682	G	T	MYH7	ENST00000355349.3:c.741C>A	14:g.23900682G>T	missense_variant	Likely_pathogenic
14	23900684	A	G	MYH7	ENST00000355349.3:c.739T>C	14:g.23900684A>G	missense_variant	Likely_pathogenic
14	23900811	C	T	MYH7	ENST00000355349.3:c.715G>A	14:g.23900811C>T	missense_variant	Likely_pathogenic
14	23901711	T	A	MYH7	ENST00000355349.3:c.507A>T	14:g.23901711T>A	missense_variant	Likely_pathogenic
14	23901712	C	T	MYH7	ENST00000355349.3:c.506G>A	14:g.23901712C>T	missense_variant	Likely_pathogenic
14	23901855	C	G	MYH7	ENST00000355349.3:c.495G>C	14:g.23901855C>G	missense_variant	Likely_pathogenic
14	23901922	C	T	MYH7	ENST00000355349.3:c.428G>A	14:g.23901922C>T	missense_variant	Likely_pathogenic
15	63336290	A	G	TPM1	ENST00000358278.3:c.179A>G	15:g.63336290A>G	missense_variant	Likely_pathogenic
15	63336295	G	C	TPM1	ENST00000358278.3:c.184G>C	15:g.63336295G>C	missense_variant	Likely_pathogenic
15	63349218	T	C	TPM1	ENST00000358278.3:c.275T>C	15:g.63349218T>C	missense_variant	Likely_pathogenic
15	63349235	G	A	TPM1	ENST00000358278.3:c.292G>A	15:g.63349235G>A	missense_variant	Likely_pathogenic
15	63354429	G	A	TPM1	ENST00000358278.3:c.655G>A	15:g.63354429G>A	missense_variant	Likely_pathogenic
15	63354782	C	G	TPM1	ENST00000358278.3:c.710C>G	15:g.63354782C>G	missense_variant	Likely_pathogenic
19	55663260	C	G	TNNI3	ENST00000344887.5:c.575G>C	19:g.55663260C>G	missense_variant	Likely_pathogenic
19	55663267	C	A	TNNI3	ENST00000344887.5:c.568G>T	19:g.55663267C>A	missense_variant	Likely_pathogenic
19	55665509	T	A	TNNI3	ENST00000344887.5:c.438A>T	19:g.55665509T>A	missense_variant	Likely_pathogenic
19	55665516	A	G	TNNI3	ENST00000344887.5:c.431T>C	19:g.55665516A>G	missense_variant	Likely_pathogenic
19	55665540	C	T	TNNI3	ENST00000344887.5:c.407G>A	19:g.55665540C>T	missense_variant	Likely_pathogenic
19	55665543	A	G	TNNI3	ENST00000344887.5:c.404T>C	19:g.55665543A>G	missense_variant	Likely_pathogenic
19	55668465	G	A	TNNI3	ENST00000344887.5:c.61C>T	19:g.55668465G>A	missense_variant	Likely_pathogenic
1	201334423	T	G	TNNT2	ENST00000509001.1:c.277A>C	1:g.201334423T>G	missense_variant	Likely_pathogenic
1	201334745	T	G	TNNT2	ENST00000509001.1:c.257A>C	1:g.201334745T>G	missense_variant	Likely_pathogenic
3	8787396	T	A	CAV3	ENST00000343849.2:c.299T>A	3:g.8787396T>A	missense_variant	Likely_pathogenic
3	12645700	A	G	RAF1	ENST00000251849.4:c.769T>C	3:g.12645700A>G	missense_variant	Likely_pathogenic
3	122003250	G	A	CASR	ENST00000498619.1:c.2479G>A	3:g.122003250G>A	missense_variant	Likely_pathogenic
7	151261232	C	G	PRKAG2	ENST00000287878.4:c.1516G>C	7:g.151261232C>G	missense_variant	Likely_pathogenic
7	151265836	G	T	PRKAG2	ENST00000287878.4:c.1199C>A	7:g.151265836G>T	missense_variant	Likely_pathogenic
7	151269771	G	A	PRKAG2	ENST00000287878.4:c.1030C>T	7:g.151269771G>A	missense_variant	Likely_pathogenic
7	151269779	A	G	PRKAG2	ENST00000287878.4:c.1022T>C	7:g.151269779A>G	missense_variant	Likely_pathogenic
X	100653045	C	G	GLA	ENST00000218516.3:c.1042G>C	X:g.100653045C>G	missense_variant	Likely_pathogenic
X	100653488	A	G	GLA	ENST00000218516.3:c.869T>C	X:g.100653488A>G	missense_variant	Likely_pathogenic
X	100653907	A	G	GLA	ENST00000218516.3:c.667T>C	X:g.100653907A>G	missense_variant	Likely_pathogenic
11	47360114	G	T	MYBPC3	ENST00000545968.1:c.2265C>A	11:g.47360114G>T	missense_variant	Pathogenic
11	47364129	C	G	MYBPC3	ENST00000545968.1:c.1624G>C	11:g.47364129C>G	missense_variant&splice_region_variant	Pathogenic
11	47364572	C	G	MYBPC3	ENST00000545968.1:c.1351G>C	11:g.47364572C>G	missense_variant&splice_region_variant	Pathogenic
12	111348897	C	T	MYL2	ENST00000228841.8:c.485G>A	12:g.111348897C>T	missense_variant	Pathogenic
12	112891083	G	C	PTPN11	ENST00000351677.2:c.417G>C	12:g.112891083G>C	missense_variant	Pathogenic
12	112926270	C	T	PTPN11	ENST00000351677.2:c.1403C>T	12:g.112926270C>T	missense_variant	Pathogenic
14	23884860	C	T	MYH7	ENST00000355349.3:c.5135G>A	14:g.23884860C>T	missense_variant	Pathogenic
14	23885376	A	G	MYH7	ENST00000355349.3:c.4790T>C	14:g.23885376A>G	missense_variant	Pathogenic
14	23886382	C	G	MYH7	ENST00000355349.3:c.4499G>C	14:g.23886382C>G	missense_variant	Pathogenic
14	23887458	G	A	MYH7	ENST00000355349.3:c.4130C>T	14:g.23887458G>A	missense_variant	Pathogenic
14	23887522	C	T	MYH7	ENST00000355349.3:c.4066G>A	14:g.23887522C>T	missense_variant	Pathogenic
14	23891476	C	T	MYH7	ENST00000355349.3:c.3158G>A	14:g.23891476C>T	missense_variant	Pathogenic
14	23893316	G	C	MYH7	ENST00000355349.3:c.2722C>G	14:g.23893316G>C	missense_variant	Pathogenic
14	23893321	T	C	MYH7	ENST00000355349.3:c.2717A>G	14:g.23893321T>C	missense_variant	Pathogenic
14	23893327	C	T	MYH7	ENST00000355349.3:c.2711G>A	14:g.23893327C>T	missense_variant	Pathogenic
14	23893328	G	A	MYH7	ENST00000355349.3:c.2710C>T	14:g.23893328G>A	missense_variant	Pathogenic
14	23893357	T	C	MYH7	ENST00000355349.3:c.2681A>G	14:g.23893357T>C	missense_variant&splice_region_variant	Pathogenic
14	23894048	C	T	MYH7	ENST00000355349.3:c.2609G>A	14:g.23894048C>T	missense_variant	Pathogenic
14	23894063	T	C	MYH7	ENST00000355349.3:c.2594A>G	14:g.23894063T>C	missense_variant	Pathogenic
14	23894118	T	C	MYH7	ENST00000355349.3:c.2539A>G	14:g.23894118T>C	missense_variant	Pathogenic
14	23894144	G	A	MYH7	ENST00000355349.3:c.2513C>T	14:g.23894144G>A	missense_variant	Pathogenic
14	23894190	C	G	MYH7	ENST00000355349.3:c.2467G>C	14:g.23894190C>G	missense_variant	Pathogenic
14	23894193	T	C	MYH7	ENST00000355349.3:c.2464A>G	14:g.23894193T>C	missense_variant	Pathogenic
14	23894198	G	T	MYH7	ENST00000355349.3:c.2459C>A	14:g.23894198G>T	missense_variant	Pathogenic
14	23894503	A	G	MYH7	ENST00000355349.3:c.2411T>C	14:g.23894503A>G	missense_variant	Pathogenic
14	23894580	G	T	MYH7	ENST00000355349.3:c.2334C>A	14:g.23894580G>T	missense_variant	Pathogenic
14	23894581	T	A	MYH7	ENST00000355349.3:c.2333A>T	14:g.23894581T>A	missense_variant	Pathogenic
14	23894612	C	G	MYH7	ENST00000355349.3:c.2302G>C	14:g.23894612C>G	missense_variant	Pathogenic
14	23894622	G	C	MYH7	ENST00000355349.3:c.2292C>G	14:g.23894622G>C	missense_variant	Pathogenic
14	23894969	C	A	MYH7	ENST00000355349.3:c.2221G>T	14:g.23894969C>A	missense_variant	Pathogenic
14	23894969	C	G	MYH7	ENST00000355349.3:c.2221G>C	14:g.23894969C>G	missense_variant	Pathogenic
14	23894983	A	G	MYH7	ENST00000355349.3:c.2207T>C	14:g.23894983A>G	missense_variant	Pathogenic
14	23895023	G	A	MYH7	ENST00000355349.3:c.2167C>T	14:g.23895023G>A	missense_variant	Pathogenic
14	23895023	G	C	MYH7	ENST00000355349.3:c.2167C>G	14:g.23895023G>C	missense_variant	Pathogenic
14	23895179	C	T	MYH7	ENST00000355349.3:c.2156G>A	14:g.23895179C>T	missense_variant	Pathogenic
14	23895180	G	A	MYH7	ENST00000355349.3:c.2155C>T	14:g.23895180G>A	missense_variant	Pathogenic
14	23895189	C	T	MYH7	ENST00000355349.3:c.2146G>A	14:g.23895189C>T	missense_variant	Pathogenic
14	23895189	C	G	MYH7	ENST00000355349.3:c.2146G>C	14:g.23895189C>G	missense_variant	Pathogenic
14	23895200	C	T	MYH7	ENST00000355349.3:c.2135G>A	14:g.23895200C>T	missense_variant	Pathogenic
14	23896042	C	T	MYH7	ENST00000355349.3:c.1988G>A	14:g.23896042C>T	missense_variant	Pathogenic
14	23896043	G	A	MYH7	ENST00000355349.3:c.1987C>T	14:g.23896043G>A	missense_variant	Pathogenic
14	23896451	T	C	MYH7	ENST00000355349.3:c.1954A>G	14:g.23896451T>C	missense_variant&splice_region_variant	Pathogenic
14	23896881	G	A	MYH7	ENST00000355349.3:c.1801C>T	14:g.23896881G>A	missense_variant	Pathogenic
14	23896932	C	G	MYH7	ENST00000355349.3:c.1750G>C	14:g.23896932C>G	missense_variant	Pathogenic
14	23897088	A	G	MYH7	ENST00000355349.3:c.1594T>C	14:g.23897088A>G	missense_variant	Pathogenic
14	23898171	A	T	MYH7	ENST00000355349.3:c.1400T>A	14:g.23898171A>T	missense_variant	Pathogenic
14	23898213	C	T	MYH7	ENST00000355349.3:c.1358G>A	14:g.23898213C>T	missense_variant	Pathogenic
14	23898214	G	A	MYH7	ENST00000355349.3:c.1357C>T	14:g.23898214G>A	missense_variant	Pathogenic
14	23898214	G	T	MYH7	ENST00000355349.3:c.1357C>A	14:g.23898214G>T	missense_variant	Pathogenic
14	23898487	C	T	MYH7	ENST00000355349.3:c.1208G>A	14:g.23898487C>T	missense_variant	Pathogenic
14	23898487	C	A	MYH7	ENST00000355349.3:c.1208G>T	14:g.23898487C>A	missense_variant	Pathogenic
14	23898488	G	A	MYH7	ENST00000355349.3:c.1207C>T	14:g.23898488G>A	missense_variant	Pathogenic
14	23900635	A	G	MYH7	ENST00000355349.3:c.788T>C	14:g.23900635A>G	missense_variant	Pathogenic
14	23900662	G	T	MYH7	ENST00000355349.3:c.761C>A	14:g.23900662G>T	missense_variant	Pathogenic
15	63353098	G	A	TPM1	ENST00000358278.3:c.523G>A	15:g.63353098G>A	missense_variant	Pathogenic
15	63354462	G	A	TPM1	ENST00000358278.3:c.688G>A	15:g.63354462G>A	missense_variant	Pathogenic
19	19637003	T	C	CTC-260F20.3	ENST00000555938.1:c.107T>C	19:g.19637003T>C	missense_variant	Pathogenic
19	55663260	C	T	TNNI3	ENST00000344887.5:c.575G>A	19:g.55663260C>T	missense_variant	Pathogenic
19	55665438	C	T	TNNI3	ENST00000344887.5:c.509G>A	19:g.55665438C>T	missense_variant	Pathogenic
19	55665477	G	A	TNNI3	ENST00000344887.5:c.470C>T	19:g.55665477G>A	missense_variant	Pathogenic
19	55665514	G	C	TNNI3	ENST00000344887.5:c.433C>G	19:g.55665514G>C	missense_variant	Pathogenic
19	55665514	G	A	TNNI3	ENST00000344887.5:c.433C>T	19:g.55665514G>A	missense_variant	Pathogenic
1	26387768	G	C	TRIM63	ENST00000374272.3:c.390C>G	1:g.26387768G>C	missense_variant	Pathogenic
1	201333464	G	A	TNNT2	ENST00000509001.1:c.421C>T	1:g.201333464G>A	missense_variant	Pathogenic
1	201334419	C	T	TNNT2	ENST00000509001.1:c.281G>A	1:g.201334419C>T	missense_variant	Pathogenic
1	201334426	G	A	TNNT2	ENST00000509001.1:c.274C>T	1:g.201334426G>A	missense_variant	Pathogenic
1	201334766	A	T	TNNT2	ENST00000509001.1:c.236T>A	1:g.201334766A>T	missense_variant	Pathogenic
3	12626123	G	C	RAF1	ENST00000251849.4:c.1837C>G	3:g.12626123G>C	missense_variant	Pathogenic
3	12645688	G	A	RAF1	ENST00000251849.4:c.781C>T	3:g.12645688G>A	missense_variant	Pathogenic
3	14183165	C	T	TMEM43	ENST00000306077.4:c.1073C>T	3:g.14183165C>T	missense_variant	Pathogenic
3	46901001	T	C	MYL3	ENST00000395869.1:c.445A>G	3:g.46901001T>C	missense_variant	Pathogenic
7	151257696	C	T	PRKAG2	ENST00000287878.4:c.1592G>A	7:g.151257696C>T	missense_variant	Pathogenic
7	151257699	T	C	PRKAG2	ENST00000287878.4:c.1589A>G	7:g.151257699T>C	missense_variant	Pathogenic
7	151273498	C	T	PRKAG2	ENST00000287878.4:c.905G>A	7:g.151273498C>T	missense_variant	Pathogenic
X	100653455	C	T	GLA	ENST00000218516.3:c.902G>A	X:g.100653455C>T	missense_variant	Pathogenic
X	100653930	T	C	GLA	ENST00000218516.3:c.644A>G	X:g.100653930T>C	missense_variant	Pathogenic
X	119576454	C	T	LAMP2	ENST00000434600.2:c.928G>A	X:g.119576454C>T	missense_variant&splice_region_variant	Pathogenic
11	47359085	C	T	MYBPC3	ENST00000545968.1:c.2459G>A	11:g.47359085C>T	missense_variant	Pathogenic/Likely_pathogenic
11	47359280	A	G	MYBPC3	ENST00000545968.1:c.2374T>C	11:g.47359280A>G	missense_variant	Pathogenic/Likely_pathogenic
11	47364248	C	T	MYBPC3	ENST00000545968.1:c.1505G>A	11:g.47364248C>T	missense_variant	Pathogenic/Likely_pathogenic
11	47364269	C	T	MYBPC3	ENST00000545968.1:c.1484G>A	11:g.47364269C>T	missense_variant	Pathogenic/Likely_pathogenic
11	47364270	G	A	MYBPC3	ENST00000545968.1:c.1483C>T	11:g.47364270G>A	missense_variant	Pathogenic/Likely_pathogenic
11	47364270	G	C	MYBPC3	ENST00000545968.1:c.1483C>G	11:g.47364270G>C	missense_variant	Pathogenic/Likely_pathogenic
11	47367758	C	T	MYBPC3	ENST00000545968.1:c.1090G>A	11:g.47367758C>T	missense_variant&splice_region_variant	Pathogenic/Likely_pathogenic
11	47369975	C	T	MYBPC3	ENST00000545968.1:c.772G>A	11:g.47369975C>T	missense_variant&splice_region_variant	Pathogenic/Likely_pathogenic
11	47370037	T	G	MYBPC3	ENST00000545968.1:c.710A>C	11:g.47370037T>G	missense_variant	Pathogenic/Likely_pathogenic
11	47370092	C	G	MYBPC3	ENST00000545968.1:c.655G>C	11:g.47370092C>G	missense_variant&splice_region_variant	Pathogenic/Likely_pathogenic
12	2675632	G	A	CACNA1C	ENST00000347598.4:c.1553G>A	12:g.2675632G>A	missense_variant	Pathogenic/Likely_pathogenic
12	111352025	G	T	MYL2	ENST00000228841.8:c.239C>A	12:g.111352025G>T	missense_variant	Pathogenic/Likely_pathogenic
12	111352091	C	T	MYL2	ENST00000228841.8:c.173G>A	12:g.111352091C>T	missense_variant	Pathogenic/Likely_pathogenic
12	111356937	C	T	MYL2	ENST00000228841.8:c.64G>A	12:g.111356937C>T	missense_variant	Pathogenic/Likely_pathogenic
14	23884385	A	G	MYH7	ENST00000355349.3:c.5378T>C	14:g.23884385A>G	missense_variant	Pathogenic/Likely_pathogenic
14	23884619	C	T	MYH7	ENST00000355349.3:c.5254G>A	14:g.23884619C>T	missense_variant	Pathogenic/Likely_pathogenic
14	23886383	G	A	MYH7	ENST00000355349.3:c.4498C>T	14:g.23886383G>A	missense_variant	Pathogenic/Likely_pathogenic
14	23887453	C	T	MYH7	ENST00000355349.3:c.4135G>A	14:g.23887453C>T	missense_variant	Pathogenic/Likely_pathogenic
14	23893250	C	G	MYH7	ENST00000355349.3:c.2788G>C	14:g.23893250C>G	missense_variant	Pathogenic/Likely_pathogenic
14	23893250	C	T	MYH7	ENST00000355349.3:c.2788G>A	14:g.23893250C>T	missense_variant	Pathogenic/Likely_pathogenic
14	23893256	C	T	MYH7	ENST00000355349.3:c.2782G>A	14:g.23893256C>T	missense_variant	Pathogenic/Likely_pathogenic
14	23893259	C	T	MYH7	ENST00000355349.3:c.2779G>A	14:g.23893259C>T	missense_variant	Pathogenic/Likely_pathogenic
14	23893268	C	T	MYH7	ENST00000355349.3:c.2770G>A	14:g.23893268C>T	missense_variant	Pathogenic/Likely_pathogenic
14	23894013	G	C	MYH7	ENST00000355349.3:c.2644C>G	14:g.23894013G>C	missense_variant	Pathogenic/Likely_pathogenic
14	23894085	G	A	MYH7	ENST00000355349.3:c.2572C>T	14:g.23894085G>A	missense_variant	Pathogenic/Likely_pathogenic
14	23894102	A	G	MYH7	ENST00000355349.3:c.2555T>C	14:g.23894102A>G	missense_variant	Pathogenic/Likely_pathogenic
14	23894114	T	C	MYH7	ENST00000355349.3:c.2543A>G	14:g.23894114T>C	missense_variant	Pathogenic/Likely_pathogenic
14	23894525	C	T	MYH7	ENST00000355349.3:c.2389G>A	14:g.23894525C>T	missense_variant	Pathogenic/Likely_pathogenic
14	23894580	G	C	MYH7	ENST00000355349.3:c.2334C>G	14:g.23894580G>C	missense_variant	Pathogenic/Likely_pathogenic
14	23894612	C	T	MYH7	ENST00000355349.3:c.2302G>A	14:g.23894612C>T	missense_variant	Pathogenic/Likely_pathogenic
14	23894968	C	T	MYH7	ENST00000355349.3:c.2222G>A	14:g.23894968C>T	missense_variant	Pathogenic/Likely_pathogenic
14	23894969	C	T	MYH7	ENST00000355349.3:c.2221G>A	14:g.23894969C>T	missense_variant	Pathogenic/Likely_pathogenic
14	23894999	G	A	MYH7	ENST00000355349.3:c.2191C>T	14:g.23894999G>A	missense_variant	Pathogenic/Likely_pathogenic
14	23895254	C	T	MYH7	ENST00000355349.3:c.2081G>A	14:g.23895254C>T	missense_variant	Pathogenic/Likely_pathogenic
14	23896866	C	T	MYH7	ENST00000355349.3:c.1816G>A	14:g.23896866C>T	missense_variant	Pathogenic/Likely_pathogenic
14	23896932	C	T	MYH7	ENST00000355349.3:c.1750G>A	14:g.23896932C>T	missense_variant	Pathogenic/Likely_pathogenic
14	23897064	A	G	MYH7	ENST00000355349.3:c.1618T>C	14:g.23897064A>G	missense_variant	Pathogenic/Likely_pathogenic
14	23897714	C	T	MYH7	ENST00000355349.3:c.1573G>A	14:g.23897714C>T	missense_variant	Pathogenic/Likely_pathogenic
14	23897796	C	A	MYH7	ENST00000355349.3:c.1491G>T	14:g.23897796C>A	missense_variant	Pathogenic/Likely_pathogenic
14	23897851	T	C	MYH7	ENST00000355349.3:c.1436A>G	14:g.23897851T>C	missense_variant	Pathogenic/Likely_pathogenic
14	23898247	G	A	MYH7	ENST00000355349.3:c.1324C>T	14:g.23898247G>A	missense_variant	Pathogenic/Likely_pathogenic
14	23898513	G	T	MYH7	ENST00000355349.3:c.1182C>A	14:g.23898513G>T	missense_variant	Pathogenic/Likely_pathogenic
14	23899059	C	T	MYH7	ENST00000355349.3:c.1063G>A	14:g.23899059C>T	missense_variant	Pathogenic/Likely_pathogenic
14	23899071	T	C	MYH7	ENST00000355349.3:c.1051A>G	14:g.23899071T>C	missense_variant	Pathogenic/Likely_pathogenic
14	23900656	C	T	MYH7	ENST00000355349.3:c.767G>A	14:g.23900656C>T	missense_variant	Pathogenic/Likely_pathogenic
14	23900677	C	T	MYH7	ENST00000355349.3:c.746G>A	14:g.23900677C>T	missense_variant	Pathogenic/Likely_pathogenic
14	23900799	G	A	MYH7	ENST00000355349.3:c.727C>T	14:g.23900799G>A	missense_variant	Pathogenic/Likely_pathogenic
14	23901007	A	G	MYH7	ENST00000355349.3:c.602T>C	14:g.23901007A>G	missense_variant	Pathogenic/Likely_pathogenic
14	23901013	G	A	MYH7	ENST00000355349.3:c.596C>T	14:g.23901013G>A	missense_variant	Pathogenic/Likely_pathogenic
14	23901912	C	A	MYH7	ENST00000355349.3:c.438G>T	14:g.23901912C>A	missense_variant	Pathogenic/Likely_pathogenic
14	23901923	G	A	MYH7	ENST00000355349.3:c.427C>T	14:g.23901923G>A	missense_variant	Pathogenic/Likely_pathogenic
15	35085599	C	T	ACTC1	ENST00000290378.4:c.301G>A	15:g.35085599C>T	missense_variant	Pathogenic/Likely_pathogenic
15	63349227	T	C	TPM1	ENST00000358278.3:c.284T>C	15:g.63349227T>C	missense_variant	Pathogenic/Likely_pathogenic
15	63354418	C	T	TPM1	ENST00000358278.3:c.644C>T	15:g.63354418C>T	missense_variant	Pathogenic/Likely_pathogenic
19	55663224	C	T	TNNI3	ENST00000344887.5:c.611G>A	19:g.55663224C>T	missense_variant	Pathogenic/Likely_pathogenic
19	55663249	C	T	TNNI3	ENST00000344887.5:c.586G>A	19:g.55663249C>T	missense_variant	Pathogenic/Likely_pathogenic
19	55663261	G	A	TNNI3	ENST00000344887.5:c.574C>T	19:g.55663261G>A	missense_variant	Pathogenic/Likely_pathogenic
19	55663278	C	T	TNNI3	ENST00000344887.5:c.557G>A	19:g.55663278C>T	missense_variant	Pathogenic/Likely_pathogenic
19	55665439	G	A	TNNI3	ENST00000344887.5:c.508C>T	19:g.55665439G>A	missense_variant	Pathogenic/Likely_pathogenic
19	55665450	G	A	TNNI3	ENST00000344887.5:c.497C>T	19:g.55665450G>A	missense_variant	Pathogenic/Likely_pathogenic
19	55665462	C	T	TNNI3	ENST00000344887.5:c.485G>A	19:g.55665462C>T	missense_variant	Pathogenic/Likely_pathogenic
19	55665462	C	G	TNNI3	ENST00000344887.5:c.485G>C	19:g.55665462C>G	missense_variant	Pathogenic/Likely_pathogenic
19	55665463	G	A	TNNI3	ENST00000344887.5:c.484C>T	19:g.55665463G>A	missense_variant	Pathogenic/Likely_pathogenic
19	55665513	C	T	TNNI3	ENST00000344887.5:c.434G>A	19:g.55665513C>T	missense_variant	Pathogenic/Likely_pathogenic
19	55665525	C	T	TNNI3	ENST00000344887.5:c.422G>A	19:g.55665525C>T	missense_variant	Pathogenic/Likely_pathogenic
1	201332458	G	A	TNNT2	ENST00000509001.1:c.536C>T	1:g.201332458G>A	missense_variant	Pathogenic/Likely_pathogenic
1	201333497	G	A	TNNT2	ENST00000509001.1:c.388C>T	1:g.201333497G>A	missense_variant	Pathogenic/Likely_pathogenic
1	201334370	A	C	TNNT2	ENST00000509001.1:c.330T>G	1:g.201334370A>C	missense_variant	Pathogenic/Likely_pathogenic
1	201334419	C	A	TNNT2	ENST00000509001.1:c.281G>T	1:g.201334419C>A	missense_variant	Pathogenic/Likely_pathogenic
1	201334420	G	A	TNNT2	ENST00000509001.1:c.280C>T	1:g.201334420G>A	missense_variant	Pathogenic/Likely_pathogenic
1	201334425	C	T	TNNT2	ENST00000509001.1:c.275G>A	1:g.201334425C>T	missense_variant	Pathogenic/Likely_pathogenic
1	201334758	C	T	TNNT2	ENST00000509001.1:c.244G>A	1:g.201334758C>T	missense_variant	Pathogenic/Likely_pathogenic
1	236882307	G	A	ACTN2	ENST00000366578.4:c.355G>A	1:g.236882307G>A	missense_variant	Pathogenic/Likely_pathogenic
2	220290456	C	T	DES	ENST00000373960.3:c.1360C>T	2:g.220290456C>T	missense_variant	Pathogenic/Likely_pathogenic
3	12645688	G	C	RAF1	ENST00000251849.4:c.781C>G	3:g.12645688G>C	missense_variant	Pathogenic/Likely_pathogenic
3	46900983	G	C	MYL3	ENST00000395869.1:c.463C>G	3:g.46900983G>C	missense_variant	Pathogenic/Likely_pathogenic
3	46902192	C	T	MYL3	ENST00000395869.1:c.281G>A	3:g.46902192C>T	missense_variant	Pathogenic/Likely_pathogenic
3	52488009	G	A	TNNC1	ENST00000232975.3:c.23C>T	3:g.52488009G>A	missense_variant&splice_region_variant	Pathogenic/Likely_pathogenic
7	151257696	C	A	PRKAG2	ENST00000287878.4:c.1592G>T	7:g.151257696C>A	missense_variant	Pathogenic/Likely_pathogenic
7	151273524	G	T	PRKAG2	ENST00000287878.4:c.879C>A	7:g.151273524G>T	missense_variant	Pathogenic/Likely_pathogenic
X	100652970	C	T	GLA	ENST00000218516.3:c.1117G>A	X:g.100652970C>T	missense_variant	Pathogenic/Likely_pathogenic

## Sheet: Table S2
Table S2: Variants used in the evaluation of SHaRe dataset. Pathogenic variants were selected from the SHaRe registry. Benign variants were selected from gnomAD v2.1.
Chromosome	Position	Ref	Alt	Gene	HGVSc	HGVSg	VEP Consequence	Class
1	201328349	G	A	TNNT2	ENST00000509001.1:c.856C>T	1:g.201328349G>A	missense_variant	Pathogenic
1	201328765	G	T	TNNT2	ENST00000509001.1:c.807C>A	1:g.201328765G>T	missense_variant	Pathogenic
1	201330414	T	A	TNNT2	ENST00000509001.1:c.773A>T	1:g.201330414T>A	missense_variant	Pathogenic
1	201331077	A	G	TNNT2	ENST00000509001.1:c.653T>C	1:g.201331077A>G	missense_variant	Pathogenic
1	201331147	C	T	TNNT2	ENST00000509001.1:c.583G>A	1:g.201331147C>T	missense_variant	Pathogenic
1	201335973	T	G	TNNT2	ENST00000509001.1:c.196A>C	1:g.201335973T>G	missense_variant	Pathogenic
11	47353666	G	T	MYBPC3	ENST00000545968.1:c.3771C>A	11:g.47353666G>T	missense_variant	Pathogenic
11	47359115	C	T	MYBPC3	ENST00000545968.1:c.2429G>A	11:g.47359115C>T	missense_variant	Pathogenic
11	47359115	C	A	MYBPC3	ENST00000545968.1:c.2429G>T	11:g.47359115C>A	missense_variant	Pathogenic
11	47360071	C	T	MYBPC3	ENST00000545968.1:c.2308G>A	11:g.47360071C>T	missense_variant&splice_region_variant	Pathogenic
11	47363636	A	G	MYBPC3	ENST00000545968.1:c.1696T>C	11:g.47363636A>G	missense_variant	Pathogenic
11	47364244	G	C	MYBPC3	ENST00000545968.1:c.1509C>G	11:g.47364244G>C	missense_variant	Pathogenic
11	47364249	G	A	MYBPC3	ENST00000545968.1:c.1504C>T	11:g.47364249G>A	missense_variant	Pathogenic
11	47367794	GC	AA	MYBPC3	ENST00000545968.1:c.1053_1054delinsTT	11:g.47367794_47367795delinsAA	missense_variant	Pathogenic
11	47371589	G	A	MYBPC3	ENST00000545968.1:c.481C>T	11:g.47371589G>A	missense_variant	Pathogenic
12	111348898	C	T	MYL2	ENST00000228841.8:c.484G>A	12:g.111348898C>T	missense_variant	Pathogenic
12	111348900	T	C	MYL2	ENST00000228841.8:c.482A>G	12:g.111348900T>C	missense_variant	Pathogenic
12	111352071	C	T	MYL2	ENST00000228841.8:c.193G>A	12:g.111352071C>T	missense_variant	Pathogenic
12	111353563	C	T	MYL2	ENST00000228841.8:c.125G>A	12:g.111353563C>T	missense_variant	Pathogenic
12	111356943	T	G	MYL2	ENST00000228841.8:c.58A>C	12:g.111356943T>G	missense_variant	Pathogenic
14	23883062	A	G	MYH7	ENST00000355349.3:c.5696T>C	14:g.23883062A>G	missense_variant	Pathogenic
14	23883265	T	C	MYH7	ENST00000355349.3:c.5606A>G	14:g.23883265T>C	missense_variant	Pathogenic
14	23884341	C	T	MYH7	ENST00000355349.3:c.5422G>A	14:g.23884341C>T	missense_variant	Pathogenic
14	23884419	T	C	MYH7	ENST00000355349.3:c.5344A>G	14:g.23884419T>C	missense_variant	Pathogenic
14	23884458	G	T	MYH7	ENST00000355349.3:c.5305C>A	14:g.23884458G>T	missense_variant	Pathogenic
14	23884839	T	C	MYH7	ENST00000355349.3:c.5156A>G	14:g.23884839T>C	missense_variant&splice_region_variant	Pathogenic
14	23885003	G	T	MYH7	ENST00000355349.3:c.4992C>A	14:g.23885003G>T	missense_variant	Pathogenic
14	23886150	T	C	MYH7	ENST00000355349.3:c.4571A>G	14:g.23886150T>C	missense_variant	Pathogenic
14	23887465	A	G	MYH7	ENST00000355349.3:c.4123T>C	14:g.23887465A>G	missense_variant	Pathogenic
14	23887557	C	T	MYH7	ENST00000355349.3:c.4031G>A	14:g.23887557C>T	missense_variant	Pathogenic
14	23889135	C	G	MYH7	ENST00000355349.3:c.3645G>C	14:g.23889135C>G	missense_variant	Pathogenic
14	23889434	C	T	MYH7	ENST00000355349.3:c.3346G>A	14:g.23889434C>T	missense_variant	Pathogenic
14	23891464	C	T	MYH7	ENST00000355349.3:c.3170G>A	14:g.23891464C>T	missense_variant	Pathogenic
14	23891500	C	T	MYH7	ENST00000355349.3:c.3134G>A	14:g.23891500C>T	missense_variant	Pathogenic
14	23891501	G	A	MYH7	ENST00000355349.3:c.3133C>T	14:g.23891501G>A	missense_variant	Pathogenic
14	23892881	G	T	MYH7	ENST00000355349.3:c.2974C>A	14:g.23892881G>T	missense_variant	Pathogenic
14	23893255	T	A	MYH7	ENST00000355349.3:c.2783A>T	14:g.23893255T>A	missense_variant	Pathogenic
14	23893311	G	C	MYH7	ENST00000355349.3:c.2727C>G	14:g.23893311G>C	missense_variant	Pathogenic
14	23893315	A	T	MYH7	ENST00000355349.3:c.2723T>A	14:g.23893315A>T	missense_variant	Pathogenic
14	23894002	A	T	MYH7	ENST00000355349.3:c.2655T>A	14:g.23894002A>T	missense_variant	Pathogenic
14	23894085	G	T	MYH7	ENST00000355349.3:c.2572C>A	14:g.23894085G>T	missense_variant	Pathogenic
14	23894186	A	G	MYH7	ENST00000355349.3:c.2471T>C	14:g.23894186A>G	missense_variant	Pathogenic
14	23894225	A	G	MYH7	ENST00000355349.3:c.2432T>C	14:g.23894225A>G	missense_variant	Pathogenic
14	23894567	G	A	MYH7	ENST00000355349.3:c.2347C>T	14:g.23894567G>A	missense_variant	Pathogenic
14	23894568	G	T	MYH7	ENST00000355349.3:c.2346C>A	14:g.23894568G>T	missense_variant	Pathogenic
14	23894608	A	G	MYH7	ENST00000355349.3:c.2306T>C	14:g.23894608A>G	missense_variant	Pathogenic
14	23894992	C	T	MYH7	ENST00000355349.3:c.2198G>A	14:g.23894992C>T	missense_variant	Pathogenic
14	23894999	G	C	MYH7	ENST00000355349.3:c.2191C>G	14:g.23894999G>C	missense_variant	Pathogenic
14	23895212	C	G	MYH7	ENST00000355349.3:c.2123G>C	14:g.23895212C>G	missense_variant	Pathogenic
14	23895231	T	C	MYH7	ENST00000355349.3:c.2104A>G	14:g.23895231T>C	missense_variant	Pathogenic
14	23895255	G	A	MYH7	ENST00000355349.3:c.2080C>T	14:g.23895255G>A	missense_variant	Pathogenic
14	23895266	A	G	MYH7	ENST00000355349.3:c.2069T>C	14:g.23895266A>G	missense_variant	Pathogenic
14	23896466	C	T	MYH7	ENST00000355349.3:c.1939G>A	14:g.23896466C>T	missense_variant	Pathogenic
14	23896862	C	T	MYH7	ENST00000355349.3:c.1820G>A	14:g.23896862C>T	missense_variant	Pathogenic
14	23896875	C	T	MYH7	ENST00000355349.3:c.1807G>A	14:g.23896875C>T	missense_variant	Pathogenic
14	23896940	T	C	MYH7	ENST00000355349.3:c.1742A>G	14:g.23896940T>C	missense_variant	Pathogenic
14	23896971	C	G	MYH7	ENST00000355349.3:c.1711G>C	14:g.23896971C>G	missense_variant	Pathogenic
14	23897094	T	C	MYH7	ENST00000355349.3:c.1588A>G	14:g.23897094T>C	missense_variant	Pathogenic
14	23898240	T	C	MYH7	ENST00000355349.3:c.1331A>G	14:g.23898240T>C	missense_variant	Pathogenic
14	23898267	A	C	MYH7	ENST00000355349.3:c.1304T>G	14:g.23898267A>C	missense_variant	Pathogenic
14	23898502	C	T	MYH7	ENST00000355349.3:c.1193G>A	14:g.23898502C>T	missense_variant	Pathogenic
14	23899109	A	G	MYH7	ENST00000355349.3:c.1013T>C	14:g.23899109A>G	missense_variant	Pathogenic
14	23899800	A	T	MYH7	ENST00000355349.3:c.968T>A	14:g.23899800A>T	missense_variant	Pathogenic
14	23899810	C	T	MYH7	ENST00000355349.3:c.958G>A	14:g.23899810C>T	missense_variant	Pathogenic
14	23899818	T	C	MYH7	ENST00000355349.3:c.950A>G	14:g.23899818T>C	missense_variant	Pathogenic
14	23899848	G	T	MYH7	ENST00000355349.3:c.920C>A	14:g.23899848G>T	missense_variant	Pathogenic
14	23899859	G	C	MYH7	ENST00000355349.3:c.909C>G	14:g.23899859G>C	missense_variant	Pathogenic
14	23900133	G	A	MYH7	ENST00000355349.3:c.872C>T	14:g.23900133G>A	missense_variant	Pathogenic
14	23900196	T	C	MYH7	ENST00000355349.3:c.809A>G	14:g.23900196T>C	missense_variant	Pathogenic
14	23900829	C	A	MYH7	ENST00000355349.3:c.697G>T	14:g.23900829C>A	missense_variant	Pathogenic
14	23900850	C	T	MYH7	ENST00000355349.3:c.676G>A	14:g.23900850C>T	missense_variant	Pathogenic
14	23900998	C	T	MYH7	ENST00000355349.3:c.611G>A	14:g.23900998C>T	missense_variant	Pathogenic
14	23901688	G	A	MYH7	ENST00000355349.3:c.530C>T	14:g.23901688G>A	missense_variant&splice_region_variant	Pathogenic
14	23901713	T	C	MYH7	ENST00000355349.3:c.505A>G	14:g.23901713T>C	missense_variant&splice_region_variant	Pathogenic
14	23902000	T	A	MYH7	ENST00000355349.3:c.350A>T	14:g.23902000T>A	missense_variant	Pathogenic
14	23902430	T	A	MYH7	ENST00000355349.3:c.208A>T	14:g.23902430T>A	missense_variant	Pathogenic
15	35084404	G	A	ACTC1	ENST00000290378.4:c.695C>T	15:g.35084404G>A	missense_variant	Pathogenic
15	35085619	T	C	ACTC1	ENST00000290378.4:c.281A>G	15:g.35085619T>C	missense_variant	Pathogenic
15	63335090	G	T	TPM1	ENST00000358278.3:c.62G>T	15:g.63335090G>T	missense_variant	Pathogenic
15	63335092	G	A	TPM1	ENST00000358278.3:c.64G>A	15:g.63335092G>A	missense_variant	Pathogenic
15	63335101	G	A	TPM1	ENST00000358278.3:c.73G>A	15:g.63335101G>A	missense_variant	Pathogenic
15	63351815	T	G	TPM1	ENST00000358278.3:c.428T>G	15:g.63351815T>G	missense_variant	Pathogenic
15	63351835	G	A	TPM1	ENST00000358278.3:c.448G>A	15:g.63351835G>A	missense_variant	Pathogenic
15	63351844	C	G	TPM1	ENST00000358278.3:c.457C>G	15:g.63351844C>G	missense_variant	Pathogenic
15	63363358	T	C	TPM1	ENST00000358278.3:c.842T>C	15:g.63363358T>C	missense_variant	Pathogenic
19	55663243	G	C	TNNI3	ENST00000344887.5:c.592C>G	19:g.55663243G>C	missense_variant	Pathogenic
19	55663254	T	C	TNNI3	ENST00000344887.5:c.581A>G	19:g.55663254T>C	missense_variant	Pathogenic
19	55663260	C	A	TNNI3	ENST00000344887.5:c.575G>T	19:g.55663260C>A	missense_variant	Pathogenic
19	55665398	C	A	TNNI3	ENST00000344887.5:c.549G>T	19:g.55665398C>A	missense_variant&splice_region_variant	Pathogenic
19	55665421	C	T	TNNI3	ENST00000344887.5:c.526G>A	19:g.55665421C>T	missense_variant	Pathogenic
19	55666125	G	T	TNNI3	ENST00000344887.5:c.356C>A	19:g.55666125G>T	missense_variant	Pathogenic
3	46900994	G	A	MYL3	ENST00000395869.1:c.452C>T	3:g.46900994G>A	missense_variant	Pathogenic
3	46902303	G	C	MYL3	ENST00000395869.1:c.170C>G	3:g.46902303G>C	missense_variant	Pathogenic
1	3102751	G	A	PRDM16	ENST00000270722.5:c.100G>A	1:g.3102751G>A	missense_variant	Benign
1	3328445	G	A	PRDM16	ENST00000270722.5:c.1684G>A	1:g.3328445G>A	missense_variant	Benign
1	3329229	G	C	PRDM16	ENST00000270722.5:c.2468G>C	1:g.3329229G>C	missense_variant	Benign
1	3348629	A	T	PRDM16	ENST00000270722.5:c.3621A>T	1:g.3348629A>T	missense_variant	Benign
1	78392446	G	A	NEXN	ENST00000334785.7:c.733G>A	1:g.78392446G>A	missense_variant	Benign
1	78395131	A	C	NEXN	ENST00000334785.7:c.995A>C	1:g.78395131A>C	missense_variant	Benign
1	116310937	C	T	CASQ2	ENST00000261448.5:c.226G>A	1:g.116310937C>T	missense_variant	Benign
1	116310967	T	C	CASQ2	ENST00000261448.5:c.196A>G	1:g.116310967T>C	missense_variant	Benign
1	237619942	G	A	RYR2	ENST00000366574.2:c.1519G>A	1:g.237619942G>A	missense_variant	Benign
1	237730059	C	T	RYR2	ENST00000366574.2:c.3407C>T	1:g.237730059C>T	missense_variant	Benign
1	237778084	G	A	RYR2	ENST00000366574.2:c.5656G>A	1:g.237778084G>A	missense_variant	Benign
1	237868623	A	G	RYR2	ENST00000366574.2:c.9560A>G	1:g.237868623A>G	missense_variant	Benign
2	106002865	C	A	FHL2	ENST00000358129.4:c.109G>T	2:g.106002865C>A	missense_variant	Benign
2	220290674	G	A	DES	ENST00000373960.3:c.1375G>A	2:g.220290674G>A	missense_variant	Benign
3	8787263	G	A	CAV3	ENST00000343849.2:c.166G>A	3:g.8787263G>A	missense_variant	Benign
3	14175262	T	C	TMEM43	ENST00000306077.4:c.536T>C	3:g.14175262T>C	missense_variant	Benign
3	14180731	C	T	TMEM43	ENST00000306077.4:c.934C>T	3:g.14180731C>T	missense_variant	Benign
3	14180750	C	T	TMEM43	ENST00000306077.4:c.953C>T	3:g.14180750C>T	missense_variant	Benign
3	14183188	G	A	TMEM43	ENST00000306077.4:c.1096G>A	3:g.14183188G>A	missense_variant	Benign
3	38592012	C	A	SCN5A	ENST00000413689.1:c.5851G>T	3:g.38592012C>A	missense_variant	Benign
3	38620907	G	T	SCN5A	ENST00000413689.1:c.3308C>A	3:g.38620907G>T	missense_variant	Benign
3	38640465	G	A	SCN5A	ENST00000413689.1:c.1967C>T	3:g.38640465G>A	missense_variant	Benign
3	38645241	G	A	SCN5A	ENST00000413689.1:c.1852C>T	3:g.38645241G>A	missense_variant	Benign
3	38645378	G	T	SCN5A	ENST00000413689.1:c.1715C>A	3:g.38645378G>T	missense_variant	Benign
3	38645420	T	C	SCN5A	ENST00000413689.1:c.1673A>G	3:g.38645420T>C	missense_variant	Benign
3	38645522	G	T	SCN5A	ENST00000413689.1:c.1571C>A	3:g.38645522G>T	missense_variant	Benign
3	38646357	A	C	SCN5A	ENST00000413689.1:c.1381T>G	3:g.38646357A>C	missense_variant	Benign
3	38674699	G	A	SCN5A	ENST00000413689.1:c.100C>T	3:g.38674699G>A	missense_variant	Benign
6	7569480	A	T	DSP	ENST00000379802.3:c.1481A>T	6:g.7569480A>T	missense_variant	Benign
6	7580564	A	T	DSP	ENST00000379802.3:c.4141A>T	6:g.7580564A>T	missense_variant	Benign
6	7580878	G	T	DSP	ENST00000379802.3:c.4455G>T	6:g.7580878G>T	missense_variant	Benign
6	7581011	G	T	DSP	ENST00000379802.3:c.4588G>T	6:g.7581011G>T	missense_variant	Benign
6	7581032	C	T	DSP	ENST00000379802.3:c.4609C>T	6:g.7581032C>T	missense_variant	Benign
6	112430662	A	G	LAMA4	ENST00000230538.7:c.5450T>C	6:g.112430662A>G	missense_variant	Benign
6	123594486	T	C	TRDN	ENST00000398178.3:c.1620A>G	6:g.123594486T>C	missense_variant	Benign
6	123600207	G	T	TRDN	ENST00000398178.3:c.1531C>A	6:g.123600207G>T	missense_variant	Benign
6	123637602	C	T	TRDN	ENST00000398178.3:c.1510G>A	6:g.123637602C>T	missense_variant&splice_region_variant	Benign
6	123699019	A	C	TRDN	ENST00000398178.3:c.1211T>G	6:g.123699019A>C	missense_variant	Benign
6	123714778	C	T	TRDN	ENST00000398178.3:c.1096G>A	6:g.123714778C>T	missense_variant	Benign
6	123759243	C	T	TRDN	ENST00000398178.3:c.1016G>A	6:g.123759243C>T	missense_variant	Benign
6	123851705	G	A	TRDN	ENST00000398178.3:c.430C>T	6:g.123851705G>A	missense_variant	Benign
6	123868506	C	T	TRDN	ENST00000398178.3:c.403G>A	6:g.123868506C>T	missense_variant	Benign
6	123869716	C	T	TRDN	ENST00000398178.3:c.274G>A	6:g.123869716C>T	missense_variant	Benign
7	92077203	G	A	GATAD1	ENST00000287957.3:c.160G>A	7:g.92077203G>A	missense_variant	Benign
7	136700303	G	A	CHRM2	ENST00000445907.2:c.691G>A	7:g.136700303G>A	missense_variant	Benign
7	136700603	A	T	CHRM2	ENST00000445907.2:c.991A>T	7:g.136700603A>T	missense_variant	Benign
7	136700726	C	G	CHRM2	ENST00000445907.2:c.1114C>G	7:g.136700726C>G	missense_variant	Benign
7	151573647	C	A	PRKAG2	ENST00000287878.4:c.59G>T	7:g.151573647C>A	missense_variant	Benign
10	21097546	G	A	NEBL	ENST00000377122.4:c.2654C>T	10:g.21097546G>A	missense_variant	Benign
10	21112137	A	T	NEBL	ENST00000377122.4:c.1962T>A	10:g.21112137A>T	missense_variant&splice_region_variant	Benign
10	21115384	T	C	NEBL	ENST00000377122.4:c.1861A>G	10:g.21115384T>C	missense_variant	Benign
10	69908157	T	C	MYPN	ENST00000358913.5:c.1178T>C	10:g.69908157T>C	missense_variant	Benign
10	69933921	G	A	MYPN	ENST00000358913.5:c.2072G>A	10:g.69933921G>A	missense_variant	Benign
10	69934296	C	T	MYPN	ENST00000358913.5:c.2447C>T	10:g.69934296C>T	missense_variant	Benign
10	88439193	G	A	LDB3	ENST00000429277.2:c.163G>A	10:g.88439193G>A	missense_variant	Benign
10	88441223	G	A	LDB3	ENST00000429277.2:c.352G>A	10:g.88441223G>A	missense_variant	Benign
10	88476152	G	C	LDB3	ENST00000429277.2:c.1315G>C	10:g.88476152G>C	missense_variant	Benign
10	88476158	G	C	LDB3	ENST00000429277.2:c.1321G>C	10:g.88476158G>C	missense_variant	Benign
10	88476162	A	C	LDB3	ENST00000429277.2:c.1325A>C	10:g.88476162A>C	missense_variant	Benign
10	88476170	T	C	LDB3	ENST00000429277.2:c.1333T>C	10:g.88476170T>C	missense_variant	Benign
10	88476176	G	C	LDB3	ENST00000429277.2:c.1339G>C	10:g.88476176G>C	missense_variant	Benign
10	88476182	G	C	LDB3	ENST00000429277.2:c.1345G>C	10:g.88476182G>C	missense_variant	Benign
10	88476185	T	C	LDB3	ENST00000429277.2:c.1348T>C	10:g.88476185T>C	missense_variant	Benign
10	88476194	T	C	LDB3	ENST00000429277.2:c.1357T>C	10:g.88476194T>C	missense_variant	Benign
10	88476312	G	A	LDB3	ENST00000429277.2:c.1475G>A	10:g.88476312G>A	missense_variant	Benign
10	88478529	G	A	LDB3	ENST00000429277.2:c.1918G>A	10:g.88478529G>A	missense_variant	Benign
10	92678914	C	A	ANKRD1	ENST00000371697.3:c.319G>T	10:g.92678914C>A	missense_variant	Benign
10	92679985	C	G	ANKRD1	ENST00000371697.3:c.148G>C	10:g.92679985C>G	missense_variant	Benign
10	112541062	G	A	RBM20	ENST00000369519.3:c.695G>A	10:g.112541062G>A	missense_variant	Benign
10	112595719	G	C	RBM20	ENST00000369519.3:c.3667G>C	10:g.112595719G>C	missense_variant	Benign
10	121411212	A	G	BAG3	ENST00000369085.3:c.25A>G	10:g.121411212A>G	missense_variant	Benign
10	121429369	C	G	BAG3	ENST00000369085.3:c.187C>G	10:g.121429369C>G	missense_variant	Benign
10	121436286	C	T	BAG3	ENST00000369085.3:c.1220C>T	10:g.121436286C>T	missense_variant	Benign
12	21995312	C	T	ABCC9	ENST00000261200.4:c.3409G>A	12:g.21995312C>T	missense_variant	Benign
12	33021934	A	G	PKP2	ENST00000070846.6:c.1097T>C	12:g.33021934A>G	missense_variant	Benign
12	33031108	C	A	PKP2	ENST00000070846.6:c.706G>T	12:g.33031108C>A	missense_variant	Benign
14	23855645	A	G	MYH6	ENST00000405093.3:c.4838T>C	14:g.23855645A>G	missense_variant	Benign
14	23861811	A	G	MYH6	ENST00000405093.3:c.3302T>C	14:g.23861811A>G	missense_variant	Benign
17	39912145	T	A	JUP	ENST00000393931.3:c.2089A>T	17:g.39912145T>A	missense_variant&splice_region_variant	Benign
18	29122618	G	A	DSG2	ENST00000261590.8:c.2137G>A	18:g.29122618G>A	missense_variant	Benign
18	29122799	G	A	DSG2	ENST00000261590.8:c.2318G>A	18:g.29122799G>A	missense_variant	Benign
18	29125917	A	C	DSG2	ENST00000261590.8:c.2568A>C	18:g.29125917A>C	missense_variant	Benign
18	29126108	T	G	DSG2	ENST00000261590.8:c.2759T>G	18:g.29126108T>G	missense_variant	Benign
18	29126431	G	A	DSG2	ENST00000261590.8:c.3082G>A	18:g.29126431G>A	missense_variant	Benign
18	29126644	A	G	DSG2	ENST00000261590.8:c.3295A>G	18:g.29126644A>G	missense_variant	Benign
18	32470291	G	A	DTNA	ENST00000598334.1:c.2062G>A	18:g.32470291G>A	missense_variant	Benign
20	42815290	T	C	JPH2	ENST00000372980.3:c.56A>G	20:g.42815290T>C	missense_variant	Benign
X	31222203	A	G	DMD	ENST00000357033.4:c.9682T>C	X:g.31222203A>G	missense_variant	Benign
X	31496350	C	T	DMD	ENST00000357033.4:c.8810G>A	X:g.31496350C>T	missense_variant	Benign
X	31496398	T	C	DMD	ENST00000357033.4:c.8762A>G	X:g.31496398T>C	missense_variant	Benign
X	31496426	T	C	DMD	ENST00000357033.4:c.8734A>G	X:g.31496426T>C	missense_variant	Benign
X	31496431	T	A	DMD	ENST00000357033.4:c.8729A>T	X:g.31496431T>A	missense_variant	Benign
X	31893307	T	G	DMD	ENST00000357033.4:c.7096A>C	X:g.31893307T>G	missense_variant&splice_region_variant	Benign
X	31986607	G	A	DMD	ENST00000357033.4:c.6463C>T	X:g.31986607G>A	missense_variant	Benign
X	32380996	C	T	DMD	ENST00000357033.4:c.5234G>A	X:g.32380996C>T	missense_variant	Benign
X	32404572	T	C	DMD	ENST00000357033.4:c.4529A>G	X:g.32404572T>C	missense_variant	Benign
X	32429940	A	C	DMD	ENST00000357033.4:c.4162T>G	X:g.32429940A>C	missense_variant	Benign
X	32466625	G	A	DMD	ENST00000357033.4:c.3734C>T	X:g.32466625G>A	missense_variant	Benign
X	32481582	T	A	DMD	ENST00000357033.4:c.3406A>T	X:g.32481582T>A	missense_variant	Benign
X	32613922	A	T	DMD	ENST00000357033.4:c.1554T>A	X:g.32613922A>T	missense_variant	Benign

## Sheet: Table S3
Table S3: Variants used in the evaluation of Walsh_2017 dataset. Pathogenic variants were selected from the Walch et al., 2017 paper. Benign variants were selected from gnomAD v2.1.
Chromosome	Position	Ref	Alt	Gene	HGVSc	HGVSg	VEP Consequence	Class
1	201332507	C	T	TNNT2	ENST00000509001.1:c.487G>A	1:g.201332507C>T	missense_variant	Pathogenic
1	201334409	C	A	TNNT2	ENST00000509001.1:c.291G>T	1:g.201334409C>A	missense_variant	Pathogenic
11	47353640	C	T	MYBPC3	ENST00000545968.1:c.3797G>A	11:g.47353640C>T	missense_variant	Pathogenic
11	47354130	C	G	MYBPC3	ENST00000545968.1:c.3614G>C	11:g.47354130C>G	missense_variant	Pathogenic
11	47354131	G	A	MYBPC3	ENST00000545968.1:c.3613C>T	11:g.47354131G>A	missense_variant	Pathogenic
11	47354139	C	T	MYBPC3	ENST00000545968.1:c.3605G>A	11:g.47354139C>T	missense_variant	Pathogenic
11	47354196	A	C	MYBPC3	ENST00000545968.1:c.3548T>G	11:g.47354196A>C	missense_variant	Pathogenic
11	47354491	T	A	MYBPC3	ENST00000545968.1:c.3364A>T	11:g.47354491T>A	missense_variant	Pathogenic
11	47354869	G	T	MYBPC3	ENST00000545968.1:c.3206C>A	11:g.47354869G>T	missense_variant	Pathogenic
11	47355499	G	C	MYBPC3	ENST00000545968.1:c.2968C>G	11:g.47355499G>C	missense_variant	Pathogenic
11	47355514	T	C	MYBPC3	ENST00000545968.1:c.2953A>G	11:g.47355514T>C	missense_variant	Pathogenic
11	47355558	C	T	MYBPC3	ENST00000545968.1:c.2909G>A	11:g.47355558C>T	missense_variant	Pathogenic
11	47357457	C	T	MYBPC3	ENST00000545968.1:c.2708G>A	11:g.47357457C>T	missense_variant	Pathogenic
11	47357494	G	A	MYBPC3	ENST00000545968.1:c.2671C>T	11:g.47357494G>A	missense_variant	Pathogenic
11	47359040	C	A	MYBPC3	ENST00000545968.1:c.2504G>T	11:g.47359040C>A	missense_variant	Pathogenic
11	47360130	G	A	MYBPC3	ENST00000545968.1:c.2249C>T	11:g.47360130G>A	missense_variant	Pathogenic
11	47363576	G	C	MYBPC3	ENST00000545968.1:c.1756C>G	11:g.47363576G>C	missense_variant	Pathogenic
11	47364405	G	A	MYBPC3	ENST00000545968.1:c.1433C>T	11:g.47364405G>A	missense_variant	Pathogenic
11	47370046	G	T	MYBPC3	ENST00000545968.1:c.701C>A	11:g.47370046G>T	missense_variant	Pathogenic
12	111351128	C	A	MYL2	ENST00000228841.8:c.275G>T	12:g.111351128C>A	missense_variant&splice_region_variant	Pathogenic
12	111352004	C	G	MYL2	ENST00000228841.8:c.260G>C	12:g.111352004C>G	missense_variant	Pathogenic
12	111352094	C	T	MYL2	ENST00000228841.8:c.170G>A	12:g.111352094C>T	missense_variant&splice_region_variant	Pathogenic
14	23884421	C	T	MYH7	ENST00000355349.3:c.5342G>A	14:g.23884421C>T	missense_variant	Pathogenic
14	23884422	G	A	MYH7	ENST00000355349.3:c.5341C>T	14:g.23884422G>A	missense_variant	Pathogenic
14	23884476	C	T	MYH7	ENST00000355349.3:c.5287G>A	14:g.23884476C>T	missense_variant	Pathogenic
14	23885350	G	A	MYH7	ENST00000355349.3:c.4816C>T	14:g.23885350G>A	missense_variant	Pathogenic
14	23886782	A	G	MYH7	ENST00000355349.3:c.4283T>C	14:g.23886782A>G	missense_variant	Pathogenic
14	23887443	C	T	MYH7	ENST00000355349.3:c.4145G>A	14:g.23887443C>T	missense_variant	Pathogenic
14	23893139	C	T	MYH7	ENST00000355349.3:c.2899G>A	14:g.23893139C>T	missense_variant	Pathogenic
14	23893253	C	T	MYH7	ENST00000355349.3:c.2785G>A	14:g.23893253C>T	missense_variant	Pathogenic
14	23893296	C	A	MYH7	ENST00000355349.3:c.2742G>T	14:g.23893296C>A	missense_variant	Pathogenic
14	23893330	T	C	MYH7	ENST00000355349.3:c.2708A>G	14:g.23893330T>C	missense_variant	Pathogenic
14	23893337	C	G	MYH7	ENST00000355349.3:c.2701G>C	14:g.23893337C>G	missense_variant	Pathogenic
14	23893346	G	C	MYH7	ENST00000355349.3:c.2692C>G	14:g.23893346G>C	missense_variant	Pathogenic
14	23894084	C	T	MYH7	ENST00000355349.3:c.2573G>A	14:g.23894084C>T	missense_variant	Pathogenic
14	23894108	G	T	MYH7	ENST00000355349.3:c.2549C>A	14:g.23894108G>T	missense_variant	Pathogenic
14	23894132	C	T	MYH7	ENST00000355349.3:c.2525G>A	14:g.23894132C>T	missense_variant	Pathogenic
14	23894555	G	A	MYH7	ENST00000355349.3:c.2359C>T	14:g.23894555G>A	missense_variant	Pathogenic
14	23894566	C	T	MYH7	ENST00000355349.3:c.2348G>A	14:g.23894566C>T	missense_variant	Pathogenic
14	23894572	A	G	MYH7	ENST00000355349.3:c.2342T>C	14:g.23894572A>G	missense_variant	Pathogenic
14	23894618	T	G	MYH7	ENST00000355349.3:c.2296A>C	14:g.23894618T>G	missense_variant	Pathogenic
14	23894627	C	T	MYH7	ENST00000355349.3:c.2287G>A	14:g.23894627C>T	missense_variant&splice_region_variant	Pathogenic
14	23894905	T	C	MYH7	ENST00000355349.3:c.2285A>G	14:g.23894905T>C	missense_variant&splice_region_variant	Pathogenic
14	23894917	A	C	MYH7	ENST00000355349.3:c.2273T>G	14:g.23894917A>C	missense_variant	Pathogenic
14	23894944	A	T	MYH7	ENST00000355349.3:c.2246T>A	14:g.23894944A>T	missense_variant	Pathogenic
14	23894970	C	A	MYH7	ENST00000355349.3:c.2220G>T	14:g.23894970C>A	missense_variant	Pathogenic
14	23894973	C	A	MYH7	ENST00000355349.3:c.2217G>T	14:g.23894973C>A	missense_variant	Pathogenic
14	23895206	G	A	MYH7	ENST00000355349.3:c.2129C>T	14:g.23895206G>A	missense_variant	Pathogenic
14	23896019	G	A	MYH7	ENST00000355349.3:c.2011C>T	14:g.23896019G>A	missense_variant	Pathogenic
14	23896061	T	G	MYH7	ENST00000355349.3:c.1969A>C	14:g.23896061T>G	missense_variant	Pathogenic
14	23896925	A	G	MYH7	ENST00000355349.3:c.1757T>C	14:g.23896925A>G	missense_variant	Pathogenic
14	23897074	C	A	MYH7	ENST00000355349.3:c.1608G>T	14:g.23897074C>A	missense_variant	Pathogenic
14	23897725	A	G	MYH7	ENST00000355349.3:c.1562T>C	14:g.23897725A>G	missense_variant	Pathogenic
14	23897797	T	C	MYH7	ENST00000355349.3:c.1490A>G	14:g.23897797T>C	missense_variant	Pathogenic
14	23897808	C	T	MYH7	ENST00000355349.3:c.1479G>A	14:g.23897808C>T	missense_variant	Pathogenic
14	23897810	T	A	MYH7	ENST00000355349.3:c.1477A>T	14:g.23897810T>A	missense_variant	Pathogenic
14	23897840	C	T	MYH7	ENST00000355349.3:c.1447G>A	14:g.23897840C>T	missense_variant	Pathogenic
14	23897854	A	T	MYH7	ENST00000355349.3:c.1433T>A	14:g.23897854A>T	missense_variant	Pathogenic
14	23898226	T	A	MYH7	ENST00000355349.3:c.1345A>T	14:g.23898226T>A	missense_variant	Pathogenic
14	23898292	G	T	MYH7	ENST00000355349.3:c.1279C>A	14:g.23898292G>T	missense_variant	Pathogenic
14	23898464	C	T	MYH7	ENST00000355349.3:c.1231G>A	14:g.23898464C>T	missense_variant	Pathogenic
14	23898467	A	C	MYH7	ENST00000355349.3:c.1228T>G	14:g.23898467A>C	missense_variant	Pathogenic
14	23898479	C	T	MYH7	ENST00000355349.3:c.1216G>A	14:g.23898479C>T	missense_variant	Pathogenic
14	23898553	G	T	MYH7	ENST00000355349.3:c.1142C>A	14:g.23898553G>T	missense_variant	Pathogenic
14	23899001	T	A	MYH7	ENST00000355349.3:c.1121A>T	14:g.23899001T>A	missense_variant	Pathogenic
14	23899062	C	T	MYH7	ENST00000355349.3:c.1060G>A	14:g.23899062C>T	missense_variant	Pathogenic
14	23899785	T	C	MYH7	ENST00000355349.3:c.983A>G	14:g.23899785T>C	missense_variant	Pathogenic
14	23899843	C	T	MYH7	ENST00000355349.3:c.925G>A	14:g.23899843C>T	missense_variant	Pathogenic
14	23900157	T	C	MYH7	ENST00000355349.3:c.848A>G	14:g.23900157T>C	missense_variant	Pathogenic
14	23900634	T	C	MYH7	ENST00000355349.3:c.789A>G	14:g.23900634T>C	missense_variant	Pathogenic
14	23900680	A	G	MYH7	ENST00000355349.3:c.743T>C	14:g.23900680A>G	missense_variant	Pathogenic
14	23900686	T	A	MYH7	ENST00000355349.3:c.737A>T	14:g.23900686T>A	missense_variant	Pathogenic
14	23900795	A	C	MYH7	ENST00000355349.3:c.731T>G	14:g.23900795A>C	missense_variant&splice_region_variant	Pathogenic
14	23900798	C	T	MYH7	ENST00000355349.3:c.728G>A	14:g.23900798C>T	missense_variant	Pathogenic
14	23900832	T	G	MYH7	ENST00000355349.3:c.694A>C	14:g.23900832T>G	missense_variant	Pathogenic
14	23900885	C	T	MYH7	ENST00000355349.3:c.641G>A	14:g.23900885C>T	missense_variant&splice_region_variant	Pathogenic
14	23900999	G	A	MYH7	ENST00000355349.3:c.610C>T	14:g.23900999G>A	missense_variant	Pathogenic
14	23901031	T	C	MYH7	ENST00000355349.3:c.578A>G	14:g.23901031T>C	missense_variant	Pathogenic
14	23901710	C	T	MYH7	ENST00000355349.3:c.508G>A	14:g.23901710C>T	missense_variant	Pathogenic
14	23902295	A	G	MYH7	ENST00000355349.3:c.343T>C	14:g.23902295A>G	missense_variant&splice_region_variant	Pathogenic
14	23902893	G	A	MYH7	ENST00000355349.3:c.49C>T	14:g.23902893G>A	missense_variant	Pathogenic
15	35084306	G	C	ACTC1	ENST00000290378.4:c.793C>G	15:g.35084306G>C	missense_variant	Pathogenic
15	63335074	G	C	TPM1	ENST00000358278.3:c.46G>C	15:g.63335074G>C	missense_variant	Pathogenic
15	63349286	G	A	TPM1	ENST00000358278.3:c.343G>A	15:g.63349286G>A	missense_variant	Pathogenic
15	63351848	T	C	TPM1	ENST00000358278.3:c.461T>C	15:g.63351848T>C	missense_variant	Pathogenic
15	63353134	G	C	TPM1	ENST00000358278.3:c.559G>C	15:g.63353134G>C	missense_variant	Pathogenic
15	63354818	T	G	TPM1	ENST00000358278.3:c.746T>G	15:g.63354818T>G	missense_variant	Pathogenic
15	63354834	T	G	TPM1	ENST00000358278.3:c.762T>G	15:g.63354834T>G	missense_variant	Pathogenic
15	63363306	A	G	TPM1	ENST00000358278.3:c.790A>G	15:g.63363306A>G	missense_variant	Pathogenic
19	55663209	T	G	TNNI3	ENST00000344887.5:c.626A>C	19:g.55663209T>G	missense_variant	Pathogenic
19	55663228	C	G	TNNI3	ENST00000344887.5:c.607G>C	19:g.55663228C>G	missense_variant	Pathogenic
19	55663233	A	G	TNNI3	ENST00000344887.5:c.602T>C	19:g.55663233A>G	missense_variant	Pathogenic
19	55663239	C	T	TNNI3	ENST00000344887.5:c.596G>A	19:g.55663239C>T	missense_variant	Pathogenic
19	55665398	C	G	TNNI3	ENST00000344887.5:c.549G>C	19:g.55665398C>G	missense_variant&splice_region_variant	Pathogenic
19	55665415	T	C	TNNI3	ENST00000344887.5:c.532A>G	19:g.55665415T>C	missense_variant	Pathogenic
19	55665436	C	T	TNNI3	ENST00000344887.5:c.511G>A	19:g.55665436C>T	missense_variant	Pathogenic
19	55665558	T	C	TNNI3	ENST00000344887.5:c.389A>G	19:g.55665558T>C	missense_variant	Pathogenic
X	100653021	G	A	GLA	ENST00000218516.3:c.1066C>T	X:g.100653021G>A	missense_variant	Pathogenic
X	100653396	G	C	GLA	ENST00000218516.3:c.961C>G	X:g.100653396G>C	missense_variant	Pathogenic
X	100653792	C	A	GLA	ENST00000218516.3:c.782G>T	X:g.100653792C>A	missense_variant	Pathogenic
X	100653798	G	C	GLA	ENST00000218516.3:c.776C>G	X:g.100653798G>C	missense_variant	Pathogenic
X	100653883	C	T	GLA	ENST00000218516.3:c.691G>A	X:g.100653883C>T	missense_variant	Pathogenic
X	100655680	G	T	GLA	ENST00000218516.3:c.613C>A	X:g.100655680G>T	missense_variant	Pathogenic
1	3328358	T	C	PRDM16	ENST00000270722.5:c.1597T>C	1:g.3328358T>C	missense_variant	Benign
1	3328659	C	T	PRDM16	ENST00000270722.5:c.1898C>T	1:g.3328659C>T	missense_variant	Benign
1	3329267	G	A	PRDM16	ENST00000270722.5:c.2506G>A	1:g.3329267G>A	missense_variant	Benign
1	3342635	C	T	PRDM16	ENST00000270722.5:c.3130C>T	1:g.3342635C>T	missense_variant	Benign
1	78401664	G	C	NEXN	ENST00000334785.7:c.1408G>C	1:g.78401664G>C	missense_variant	Benign
1	78407852	A	G	NEXN	ENST00000334785.7:c.1618A>G	1:g.78407852A>G	missense_variant	Benign
1	116269619	T	C	CASQ2	ENST00000261448.5:c.731A>G	1:g.116269619T>C	missense_variant	Benign
1	237755076	A	G	RYR2	ENST00000366574.2:c.4198A>G	1:g.237755076A>G	missense_variant	Benign
1	237778082	G	A	RYR2	ENST00000366574.2:c.5654G>A	1:g.237778082G>A	missense_variant	Benign
1	237841390	A	G	RYR2	ENST00000366574.2:c.8873A>G	1:g.237841390A>G	missense_variant	Benign
2	105979900	C	T	FHL2	ENST00000358129.4:c.530G>A	2:g.105979900C>T	missense_variant	Benign
3	12641718	G	A	RAF1	ENST00000251849.4:c.923C>T	3:g.12641718G>A	missense_variant	Benign
3	14176384	A	G	TMEM43	ENST00000306077.4:c.698A>G	3:g.14176384A>G	missense_variant	Benign
3	38603947	G	A	SCN5A	ENST00000413689.1:c.3922C>T	3:g.38603947G>A	missense_variant	Benign
5	155935708	G	A	SGCD	ENST00000337851.4:c.290G>A	5:g.155935708G>A	missense_variant	Benign
6	7577213	G	A	DSP	ENST00000379802.3:c.2815G>A	6:g.7577213G>A	missense_variant	Benign
6	7580958	A	G	DSP	ENST00000379802.3:c.4535A>G	6:g.7580958A>G	missense_variant	Benign
6	7581001	C	A	DSP	ENST00000379802.3:c.4578C>A	6:g.7581001C>A	missense_variant	Benign
6	7581636	G	A	DSP	ENST00000379802.3:c.5213G>A	6:g.7581636G>A	missense_variant	Benign
6	112430669	C	T	LAMA4	ENST00000230538.7:c.5443G>A	6:g.112430669C>T	missense_variant	Benign
6	112441505	T	C	LAMA4	ENST00000230538.7:c.4646A>G	6:g.112441505T>C	missense_variant	Benign
6	112457383	G	C	LAMA4	ENST00000230538.7:c.3356C>G	6:g.112457383G>C	missense_variant	Benign
6	112460365	C	T	LAMA4	ENST00000230538.7:c.3239G>A	6:g.112460365C>T	missense_variant	Benign
6	112508770	G	T	LAMA4	ENST00000230538.7:c.848C>A	6:g.112508770G>T	missense_variant	Benign
6	112522852	G	A	LAMA4	ENST00000230538.7:c.460C>T	6:g.112522852G>A	missense_variant	Benign
6	112537586	C	T	LAMA4	ENST00000230538.7:c.280G>A	6:g.112537586C>T	missense_variant	Benign
6	123658776	G	T	TRDN	ENST00000398178.3:c.1408C>A	6:g.123658776G>T	missense_variant	Benign
6	123687288	A	T	TRDN	ENST00000398178.3:c.1313T>A	6:g.123687288A>T	missense_variant	Benign
6	123696766	G	T	TRDN	ENST00000398178.3:c.1257C>A	6:g.123696766G>T	missense_variant	Benign
6	123833457	G	C	TRDN	ENST00000398178.3:c.601C>G	6:g.123833457G>C	missense_variant	Benign
6	123869607	G	C	TRDN	ENST00000398178.3:c.383C>G	6:g.123869607G>C	missense_variant	Benign
7	92077219	G	C	GATAD1	ENST00000287957.3:c.176G>C	7:g.92077219G>C	missense_variant	Benign
7	92085763	C	T	GATAD1	ENST00000287957.3:c.697C>T	7:g.92085763C>T	missense_variant	Benign
10	21101734	T	C	NEBL	ENST00000377122.4:c.2482A>G	10:g.21101734T>C	missense_variant	Benign
10	21104613	T	C	NEBL	ENST00000377122.4:c.2182A>G	10:g.21104613T>C	missense_variant	Benign
10	21106620	A	G	NEBL	ENST00000377122.4:c.2057T>C	10:g.21106620A>G	missense_variant&splice_region_variant	Benign
10	21139389	T	C	NEBL	ENST00000377122.4:c.1051A>G	10:g.21139389T>C	missense_variant	Benign
10	21178841	T	C	NEBL	ENST00000377122.4:c.191A>G	10:g.21178841T>C	missense_variant	Benign
10	21186124	G	A	NEBL	ENST00000377122.4:c.11C>T	10:g.21186124G>A	missense_variant	Benign
10	69918324	G	A	MYPN	ENST00000358913.5:c.1399G>A	10:g.69918324G>A	missense_variant	Benign
10	69926334	C	G	MYPN	ENST00000358913.5:c.1884C>G	10:g.69926334C>G	missense_variant	Benign
10	69933969	G	A	MYPN	ENST00000358913.5:c.2120G>A	10:g.69933969G>A	missense_variant	Benign
10	69934085	A	G	MYPN	ENST00000358913.5:c.2236A>G	10:g.69934085A>G	missense_variant	Benign
10	69934258	C	G	MYPN	ENST00000358913.5:c.2409C>G	10:g.69934258C>G	missense_variant	Benign
10	69934259	G	A	MYPN	ENST00000358913.5:c.2410G>A	10:g.69934259G>A	missense_variant	Benign
10	69959242	C	A	MYPN	ENST00000358913.5:c.3403C>A	10:g.69959242C>A	missense_variant	Benign
10	69959260	G	A	MYPN	ENST00000358913.5:c.3421G>A	10:g.69959260G>A	missense_variant	Benign
10	69970095	T	A	MYPN	ENST00000358913.5:c.3846T>A	10:g.69970095T>A	missense_variant	Benign
10	75871722	C	T	VCL	ENST00000211998.4:c.2801C>T	10:g.75871722C>T	missense_variant	Benign
10	88439888	C	T	LDB3	ENST00000429277.2:c.295C>T	10:g.88439888C>T	missense_variant	Benign
10	88439895	C	T	LDB3	ENST00000429277.2:c.302C>T	10:g.88439895C>T	missense_variant	Benign
10	88441337	G	A	LDB3	ENST00000429277.2:c.466G>A	10:g.88441337G>A	missense_variant	Benign
10	88451715	A	G	LDB3	ENST00000429277.2:c.956A>G	10:g.88451715A>G	missense_variant	Benign
10	88476146	T	C	LDB3	ENST00000429277.2:c.1309T>C	10:g.88476146T>C	missense_variant	Benign
10	88476164	A	C	LDB3	ENST00000429277.2:c.1327A>C	10:g.88476164A>C	missense_variant	Benign
10	88476186	A	C	LDB3	ENST00000429277.2:c.1349A>C	10:g.88476186A>C	missense_variant	Benign
10	112540884	C	A	RBM20	ENST00000369519.3:c.517C>A	10:g.112540884C>A	missense_variant	Benign
10	112544125	C	T	RBM20	ENST00000369519.3:c.1364C>T	10:g.112544125C>T	missense_variant	Benign
10	112572458	G	C	RBM20	ENST00000369519.3:c.2303G>C	10:g.112572458G>C	missense_variant	Benign
10	112581547	G	A	RBM20	ENST00000369519.3:c.3170G>A	10:g.112581547G>A	missense_variant	Benign
10	121429394	G	A	BAG3	ENST00000369085.3:c.212G>A	10:g.121429394G>A	missense_variant	Benign
10	121429633	T	C	BAG3	ENST00000369085.3:c.451T>C	10:g.121429633T>C	missense_variant	Benign
10	121436204	C	T	BAG3	ENST00000369085.3:c.1138C>T	10:g.121436204C>T	missense_variant	Benign
12	32949047	C	T	PKP2	ENST00000070846.6:c.2485G>A	12:g.32949047C>T	missense_variant	Benign
12	32994058	A	C	PKP2	ENST00000070846.6:c.1592T>G	12:g.32994058A>C	missense_variant	Benign
12	33031023	G	A	PKP2	ENST00000070846.6:c.791C>T	12:g.33031023G>A	missense_variant	Benign
12	33049457	C	A	PKP2	ENST00000070846.6:c.209G>T	12:g.33049457C>A	missense_variant	Benign
12	33049492	C	A	PKP2	ENST00000070846.6:c.174G>T	12:g.33049492C>A	missense_variant	Benign
14	23855705	T	A	MYH6	ENST00000405093.3:c.4778A>T	14:g.23855705T>A	missense_variant	Benign
14	23859610	C	T	MYH6	ENST00000405093.3:c.3388G>A	14:g.23859610C>T	missense_variant	Benign
14	23862913	C	A	MYH6	ENST00000405093.3:c.2890G>T	14:g.23862913C>A	missense_variant	Benign
14	23862997	C	A	MYH6	ENST00000405093.3:c.2806G>T	14:g.23862997C>A	missense_variant	Benign
14	23871683	G	C	MYH6	ENST00000405093.3:c.1131C>G	14:g.23871683G>C	missense_variant	Benign
14	23873940	C	T	MYH6	ENST00000405093.3:c.622G>A	14:g.23873940C>T	missense_variant	Benign
14	23876267	C	T	MYH6	ENST00000405093.3:c.166G>A	14:g.23876267C>T	missense_variant	Benign
14	23876347	C	T	MYH6	ENST00000405093.3:c.86G>A	14:g.23876347C>T	missense_variant	Benign
17	39925713	C	T	JUP	ENST00000393931.3:c.425G>A	17:g.39925713C>T	missense_variant	Benign
18	28648975	C	T	DSC2	ENST00000280904.6:c.2393G>A	18:g.28648975C>T	missense_variant	Benign
18	28681903	T	C	DSC2	ENST00000280904.6:c.32A>G	18:g.28681903T>C	missense_variant	Benign
18	29100815	A	G	DSG2	ENST00000261590.8:c.266A>G	18:g.29100815A>G	missense_variant	Benign
18	29101156	T	G	DSG2	ENST00000261590.8:c.473T>G	18:g.29101156T>G	missense_variant	Benign
18	29110986	A	G	DSG2	ENST00000261590.8:c.1051A>G	18:g.29110986A>G	missense_variant	Benign
18	29116284	G	A	DSG2	ENST00000261590.8:c.1543G>A	18:g.29116284G>A	missense_variant	Benign
18	29125936	A	C	DSG2	ENST00000261590.8:c.2587A>C	18:g.29125936A>C	missense_variant	Benign
18	29125996	T	C	DSG2	ENST00000261590.8:c.2647T>C	18:g.29125996T>C	missense_variant	Benign
18	29126057	C	T	DSG2	ENST00000261590.8:c.2708C>T	18:g.29126057C>T	missense_variant	Benign
18	29172865	G	A	TTR	ENST00000237014.3:c.76G>A	18:g.29172865G>A	missense_variant	Benign
X	31792147	T	C	DMD	ENST00000357033.4:c.7472A>G	X:g.31792147T>C	missense_variant	Benign
X	32235149	G	A	DMD	ENST00000357033.4:c.6322C>T	X:g.32235149G>A	missense_variant	Benign
X	32328332	T	A	DMD	ENST00000357033.4:c.5984A>T	X:g.32328332T>A	missense_variant	Benign
X	32361370	C	T	DMD	ENST00000357033.4:c.5620G>A	X:g.32361370C>T	missense_variant	Benign
X	32383146	A	T	DMD	ENST00000357033.4:c.5016T>A	X:g.32383146A>T	missense_variant	Benign
X	32456459	G	A	DMD	ENST00000357033.4:c.3970C>T	X:g.32456459G>A	missense_variant	Benign
X	32503194	T	C	DMD	ENST00000357033.4:c.2645A>G	X:g.32503194T>C	missense_variant	Benign
X	32509625	A	C	DMD	ENST00000357033.4:c.2391T>G	X:g.32509625A>C	missense_variant	Benign
X	32563301	T	A	DMD	ENST00000357033.4:c.2143A>T	X:g.32563301T>A	missense_variant	Benign
X	32583923	T	C	DMD	ENST00000357033.4:c.1888A>G	X:g.32583923T>C	missense_variant	Benign
X	32591741	G	A	DMD	ENST00000357033.4:c.1718C>T	X:g.32591741G>A	missense_variant	Benign
X	32613963	C	G	DMD	ENST00000357033.4:c.1513G>C	X:g.32613963C>G	missense_variant	Benign
X	153642450	T	C	TAZ	ENST00000299328.5:c.383T>C	X:g.153642450T>C	missense_variant	Benign

## Sheet: Table S4
Table S4: Variants obtained after tackling type 1 circularity issues of top-10 performing tools in Figure 5. Referred in the manuscript as "excluded_training_top_tools set".
Chromosome	Position	Ref	Alt	Gene	HGVSc	HGVSg	VEP Consequence	Class
11	19206573	A	C	CSRP3	ENST00000533783.1:c.434T>G	11:g.19206573A>C	missense_variant	Pathogenic
11	47353640	C	T	MYBPC3	ENST00000545968.1:c.3797G>A	11:g.47353640C>T	missense_variant	Pathogenic
11	47354130	C	G	MYBPC3	ENST00000545968.1:c.3614G>C	11:g.47354130C>G	missense_variant	Pathogenic
11	47354196	A	C	MYBPC3	ENST00000545968.1:c.3548T>G	11:g.47354196A>C	missense_variant	Pathogenic
11	47354491	T	A	MYBPC3	ENST00000545968.1:c.3364A>T	11:g.47354491T>A	missense_variant	Pathogenic
11	47354869	G	T	MYBPC3	ENST00000545968.1:c.3206C>A	11:g.47354869G>T	missense_variant	Pathogenic
11	47355499	G	C	MYBPC3	ENST00000545968.1:c.2968C>G	11:g.47355499G>C	missense_variant	Pathogenic
11	47355514	T	C	MYBPC3	ENST00000545968.1:c.2953A>G	11:g.47355514T>C	missense_variant	Pathogenic
11	47357457	C	T	MYBPC3	ENST00000545968.1:c.2708G>A	11:g.47357457C>T	missense_variant	Pathogenic
11	47359040	C	A	MYBPC3	ENST00000545968.1:c.2504G>T	11:g.47359040C>A	missense_variant	Pathogenic
11	47359115	C	A	MYBPC3	ENST00000545968.1:c.2429G>T	11:g.47359115C>A	missense_variant	Pathogenic
11	47363576	G	C	MYBPC3	ENST00000545968.1:c.1756C>G	11:g.47363576G>C	missense_variant	Pathogenic
11	47364244	G	C	MYBPC3	ENST00000545968.1:c.1509C>G	11:g.47364244G>C	missense_variant	Pathogenic
11	47367794	GC	AA	MYBPC3	ENST00000545968.1:c.1053_1054delinsTT	11:g.47367794_47367795delinsAA	missense_variant	Pathogenic
11	47370046	G	T	MYBPC3	ENST00000545968.1:c.701C>A	11:g.47370046G>T	missense_variant	Pathogenic
12	111348898	C	T	MYL2	ENST00000228841.8:c.484G>A	12:g.111348898C>T	missense_variant	Pathogenic
12	111356943	T	G	MYL2	ENST00000228841.8:c.58A>C	12:g.111356943T>G	missense_variant	Pathogenic
14	23883062	A	G	MYH7	ENST00000355349.3:c.5696T>C	14:g.23883062A>G	missense_variant	Pathogenic
14	23883265	T	C	MYH7	ENST00000355349.3:c.5606A>G	14:g.23883265T>C	missense_variant	Pathogenic
14	23884349	A	G	MYH7	ENST00000355349.3:c.5414T>C	14:g.23884349A>G	missense_variant	Pathogenic
14	23884458	G	T	MYH7	ENST00000355349.3:c.5305C>A	14:g.23884458G>T	missense_variant	Pathogenic
14	23884594	G	C	MYH7	ENST00000355349.3:c.5279C>G	14:g.23884594G>C	missense_variant	Pathogenic
14	23885373	T	G	MYH7	ENST00000355349.3:c.4793A>C	14:g.23885373T>G	missense_variant	Pathogenic
14	23885376	A	G	MYH7	ENST00000355349.3:c.4790T>C	14:g.23885376A>G	missense_variant	Pathogenic
14	23889135	C	G	MYH7	ENST00000355349.3:c.3645G>C	14:g.23889135C>G	missense_variant	Pathogenic
14	23889202	C	T	MYH7	ENST00000355349.3:c.3578G>A	14:g.23889202C>T	missense_variant	Pathogenic
14	23891464	C	T	MYH7	ENST00000355349.3:c.3170G>A	14:g.23891464C>T	missense_variant	Pathogenic
14	23893193	C	T	MYH7	ENST00000355349.3:c.2845G>A	14:g.23893193C>T	missense_variant	Pathogenic
14	23893259	C	T	MYH7	ENST00000355349.3:c.2779G>A	14:g.23893259C>T	missense_variant	Pathogenic
14	23893315	A	T	MYH7	ENST00000355349.3:c.2723T>A	14:g.23893315A>T	missense_variant	Pathogenic
14	23893330	T	C	MYH7	ENST00000355349.3:c.2708A>G	14:g.23893330T>C	missense_variant	Pathogenic
14	23893337	C	G	MYH7	ENST00000355349.3:c.2701G>C	14:g.23893337C>G	missense_variant	Pathogenic
14	23894027	A	T	MYH7	ENST00000355349.3:c.2630T>A	14:g.23894027A>T	missense_variant	Pathogenic
14	23894051	C	T	MYH7	ENST00000355349.3:c.2606G>A	14:g.23894051C>T	missense_variant	Pathogenic
14	23894055	C	G	MYH7	ENST00000355349.3:c.2602G>C	14:g.23894055C>G	missense_variant	Pathogenic
14	23894108	G	T	MYH7	ENST00000355349.3:c.2549C>A	14:g.23894108G>T	missense_variant	Pathogenic
14	23894121	C	T	MYH7	ENST00000355349.3:c.2536G>A	14:g.23894121C>T	missense_variant	Pathogenic
14	23894132	C	T	MYH7	ENST00000355349.3:c.2525G>A	14:g.23894132C>T	missense_variant	Pathogenic
14	23894147	T	C	MYH7	ENST00000355349.3:c.2510A>G	14:g.23894147T>C	missense_variant	Pathogenic
14	23894186	A	G	MYH7	ENST00000355349.3:c.2471T>C	14:g.23894186A>G	missense_variant	Pathogenic
14	23894190	C	G	MYH7	ENST00000355349.3:c.2467G>C	14:g.23894190C>G	missense_variant	Pathogenic
14	23894525	C	G	MYH7	ENST00000355349.3:c.2389G>C	14:g.23894525C>G	missense_variant	Pathogenic
14	23894566	C	T	MYH7	ENST00000355349.3:c.2348G>A	14:g.23894566C>T	missense_variant	Pathogenic
14	23894572	A	G	MYH7	ENST00000355349.3:c.2342T>C	14:g.23894572A>G	missense_variant	Pathogenic
14	23894608	A	G	MYH7	ENST00000355349.3:c.2306T>C	14:g.23894608A>G	missense_variant	Pathogenic
14	23894627	C	T	MYH7	ENST00000355349.3:c.2287G>A	14:g.23894627C>T	missense_variant&splice_region_variant	Pathogenic
14	23894917	A	C	MYH7	ENST00000355349.3:c.2273T>G	14:g.23894917A>C	missense_variant	Pathogenic
14	23894970	C	A	MYH7	ENST00000355349.3:c.2220G>T	14:g.23894970C>A	missense_variant	Pathogenic
14	23895001	A	T	MYH7	ENST00000355349.3:c.2189T>A	14:g.23895001A>T	missense_variant	Pathogenic
14	23895206	G	A	MYH7	ENST00000355349.3:c.2129C>T	14:g.23895206G>A	missense_variant	Pathogenic
14	23895255	G	A	MYH7	ENST00000355349.3:c.2080C>T	14:g.23895255G>A	missense_variant	Pathogenic
14	23896466	C	T	MYH7	ENST00000355349.3:c.1939G>A	14:g.23896466C>T	missense_variant	Pathogenic
14	23896838	T	G	MYH7	ENST00000355349.3:c.1844A>C	14:g.23896838T>G	missense_variant	Pathogenic
14	23896862	C	T	MYH7	ENST00000355349.3:c.1820G>A	14:g.23896862C>T	missense_variant	Pathogenic
14	23896875	C	T	MYH7	ENST00000355349.3:c.1807G>A	14:g.23896875C>T	missense_variant	Pathogenic
14	23896971	C	G	MYH7	ENST00000355349.3:c.1711G>C	14:g.23896971C>G	missense_variant	Pathogenic
14	23897094	T	C	MYH7	ENST00000355349.3:c.1588A>G	14:g.23897094T>C	missense_variant	Pathogenic
14	23897739	G	T	MYH7	ENST00000355349.3:c.1548C>A	14:g.23897739G>T	missense_variant	Pathogenic
14	23897756	T	G	MYH7	ENST00000355349.3:c.1531A>C	14:g.23897756T>G	missense_variant	Pathogenic
14	23897810	T	A	MYH7	ENST00000355349.3:c.1477A>T	14:g.23897810T>A	missense_variant	Pathogenic
14	23897854	A	T	MYH7	ENST00000355349.3:c.1433T>A	14:g.23897854A>T	missense_variant	Pathogenic
14	23897861	G	A	MYH7	ENST00000355349.3:c.1426C>T	14:g.23897861G>A	missense_variant	Pathogenic
14	23898214	G	T	MYH7	ENST00000355349.3:c.1357C>A	14:g.23898214G>T	missense_variant	Pathogenic
14	23898226	T	A	MYH7	ENST00000355349.3:c.1345A>T	14:g.23898226T>A	missense_variant	Pathogenic
14	23898240	T	C	MYH7	ENST00000355349.3:c.1331A>G	14:g.23898240T>C	missense_variant	Pathogenic
14	23898267	A	C	MYH7	ENST00000355349.3:c.1304T>G	14:g.23898267A>C	missense_variant	Pathogenic
14	23898292	G	T	MYH7	ENST00000355349.3:c.1279C>A	14:g.23898292G>T	missense_variant	Pathogenic
14	23898467	A	C	MYH7	ENST00000355349.3:c.1228T>G	14:g.23898467A>C	missense_variant	Pathogenic
14	23898479	C	T	MYH7	ENST00000355349.3:c.1216G>A	14:g.23898479C>T	missense_variant	Pathogenic
14	23898553	G	T	MYH7	ENST00000355349.3:c.1142C>A	14:g.23898553G>T	missense_variant	Pathogenic
14	23899001	T	A	MYH7	ENST00000355349.3:c.1121A>T	14:g.23899001T>A	missense_variant	Pathogenic
14	23899062	C	T	MYH7	ENST00000355349.3:c.1060G>A	14:g.23899062C>T	missense_variant	Pathogenic
14	23899109	A	G	MYH7	ENST00000355349.3:c.1013T>C	14:g.23899109A>G	missense_variant	Pathogenic
14	23899785	T	C	MYH7	ENST00000355349.3:c.983A>G	14:g.23899785T>C	missense_variant	Pathogenic
14	23899810	C	T	MYH7	ENST00000355349.3:c.958G>A	14:g.23899810C>T	missense_variant	Pathogenic
14	23899818	T	C	MYH7	ENST00000355349.3:c.950A>G	14:g.23899818T>C	missense_variant	Pathogenic
14	23899848	G	T	MYH7	ENST00000355349.3:c.920C>A	14:g.23899848G>T	missense_variant	Pathogenic
14	23899859	G	C	MYH7	ENST00000355349.3:c.909C>G	14:g.23899859G>C	missense_variant	Pathogenic
14	23900686	T	A	MYH7	ENST00000355349.3:c.737A>T	14:g.23900686T>A	missense_variant	Pathogenic
14	23900795	A	C	MYH7	ENST00000355349.3:c.731T>G	14:g.23900795A>C	missense_variant&splice_region_variant	Pathogenic
14	23900798	C	T	MYH7	ENST00000355349.3:c.728G>A	14:g.23900798C>T	missense_variant	Pathogenic
14	23900832	T	G	MYH7	ENST00000355349.3:c.694A>C	14:g.23900832T>G	missense_variant	Pathogenic
14	23900850	C	T	MYH7	ENST00000355349.3:c.676G>A	14:g.23900850C>T	missense_variant	Pathogenic
14	23900885	C	T	MYH7	ENST00000355349.3:c.641G>A	14:g.23900885C>T	missense_variant&splice_region_variant	Pathogenic
14	23901031	T	C	MYH7	ENST00000355349.3:c.578A>G	14:g.23901031T>C	missense_variant	Pathogenic
14	23901855	C	G	MYH7	ENST00000355349.3:c.495G>C	14:g.23901855C>G	missense_variant	Pathogenic
15	63335090	G	T	TPM1	ENST00000358278.3:c.62G>T	15:g.63335090G>T	missense_variant	Pathogenic
15	63335101	G	A	TPM1	ENST00000358278.3:c.73G>A	15:g.63335101G>A	missense_variant	Pathogenic
15	63349235	G	A	TPM1	ENST00000358278.3:c.292G>A	15:g.63349235G>A	missense_variant	Pathogenic
15	63351835	G	A	TPM1	ENST00000358278.3:c.448G>A	15:g.63351835G>A	missense_variant	Pathogenic
15	63351848	T	C	TPM1	ENST00000358278.3:c.461T>C	15:g.63351848T>C	missense_variant	Pathogenic
15	63354782	C	G	TPM1	ENST00000358278.3:c.710C>G	15:g.63354782C>G	missense_variant	Pathogenic
15	63354818	T	G	TPM1	ENST00000358278.3:c.746T>G	15:g.63354818T>G	missense_variant	Pathogenic
15	63354834	T	G	TPM1	ENST00000358278.3:c.762T>G	15:g.63354834T>G	missense_variant	Pathogenic
15	63363306	A	G	TPM1	ENST00000358278.3:c.790A>G	15:g.63363306A>G	missense_variant	Pathogenic
15	63363358	T	C	TPM1	ENST00000358278.3:c.842T>C	15:g.63363358T>C	missense_variant	Pathogenic
19	19637003	T	C	CTC-260F20.3	ENST00000555938.1:c.107T>C	19:g.19637003T>C	missense_variant	Pathogenic
19	55663228	C	G	TNNI3	ENST00000344887.5:c.607G>C	19:g.55663228C>G	missense_variant	Pathogenic
19	55663233	A	G	TNNI3	ENST00000344887.5:c.602T>C	19:g.55663233A>G	missense_variant	Pathogenic
19	55663239	C	T	TNNI3	ENST00000344887.5:c.596G>A	19:g.55663239C>T	missense_variant	Pathogenic
19	55663243	G	C	TNNI3	ENST00000344887.5:c.592C>G	19:g.55663243G>C	missense_variant	Pathogenic
19	55663260	C	A	TNNI3	ENST00000344887.5:c.575G>T	19:g.55663260C>A	missense_variant	Pathogenic
19	55665398	C	A	TNNI3	ENST00000344887.5:c.549G>T	19:g.55665398C>A	missense_variant&splice_region_variant	Pathogenic
19	55665398	C	G	TNNI3	ENST00000344887.5:c.549G>C	19:g.55665398C>G	missense_variant&splice_region_variant	Pathogenic
19	55665421	C	T	TNNI3	ENST00000344887.5:c.526G>A	19:g.55665421C>T	missense_variant	Pathogenic
19	55665436	C	T	TNNI3	ENST00000344887.5:c.511G>A	19:g.55665436C>T	missense_variant	Pathogenic
19	55665450	G	A	TNNI3	ENST00000344887.5:c.497C>T	19:g.55665450G>A	missense_variant	Pathogenic
19	55665463	G	A	TNNI3	ENST00000344887.5:c.484C>T	19:g.55665463G>A	missense_variant	Pathogenic
19	55665509	T	A	TNNI3	ENST00000344887.5:c.438A>T	19:g.55665509T>A	missense_variant	Pathogenic
19	55665543	A	G	TNNI3	ENST00000344887.5:c.404T>C	19:g.55665543A>G	missense_variant	Pathogenic
19	55665558	T	C	TNNI3	ENST00000344887.5:c.389A>G	19:g.55665558T>C	missense_variant	Pathogenic
19	55666125	G	T	TNNI3	ENST00000344887.5:c.356C>A	19:g.55666125G>T	missense_variant	Pathogenic
19	55668465	G	A	TNNI3	ENST00000344887.5:c.61C>T	19:g.55668465G>A	missense_variant	Pathogenic
1	26387768	G	C	TRIM63	ENST00000374272.3:c.390C>G	1:g.26387768G>C	missense_variant	Pathogenic
1	201328349	G	A	TNNT2	ENST00000509001.1:c.856C>T	1:g.201328349G>A	missense_variant	Pathogenic
1	201331077	A	G	TNNT2	ENST00000509001.1:c.653T>C	1:g.201331077A>G	missense_variant	Pathogenic
1	201335973	T	G	TNNT2	ENST00000509001.1:c.196A>C	1:g.201335973T>G	missense_variant	Pathogenic
3	46900994	G	A	MYL3	ENST00000395869.1:c.452C>T	3:g.46900994G>A	missense_variant	Pathogenic
3	46902303	G	C	MYL3	ENST00000395869.1:c.170C>G	3:g.46902303G>C	missense_variant	Pathogenic
10	69957117	C	T	MYPN	ENST00000358913.5:c.3167C>T	10:g.69957117C>T	missense_variant	Benign
11	6630832	C	G	ILK	ENST00000396751.2:c.818C>G	11:g.6630832C>G	missense_variant	Benign
11	47355240	T	C	MYBPC3	ENST00000545968.1:c.3058A>G	11:g.47355240T>C	missense_variant	Benign
11	47364468	G	A	MYBPC3	ENST00000545968.1:c.1370C>T	11:g.47364468G>A	missense_variant	Benign
12	21918738	G	C	KCNJ8	ENST00000240662.2:c.1194C>G	12:g.21918738G>C	missense_variant	Benign
12	98927584	G	A	TMPO	ENST00000266732.4:c.1549G>A	12:g.98927584G>A	missense_variant	Benign
14	23858713	C	A	MYH6	ENST00000405093.3:c.3867G>T	14:g.23858713C>A	missense_variant	Benign
14	23885257	C	T	MYH7	ENST00000355349.3:c.4909G>A	14:g.23885257C>T	missense_variant	Benign
14	23894554	C	T	MYH7	ENST00000355349.3:c.2360G>A	14:g.23894554C>T	missense_variant	Benign
14	23898249	G	A	MYH7	ENST00000355349.3:c.1322C>T	14:g.23898249G>A	missense_variant	Benign
18	3067415	C	T	MYOM1	ENST00000356443.4:c.4903G>A	18:g.3067415C>T	missense_variant	Benign
18	3067526	C	T	MYOM1	ENST00000356443.4:c.4792G>A	18:g.3067526C>T	missense_variant	Benign
18	3071878	C	T	MYOM1	ENST00000356443.4:c.4718G>A	18:g.3071878C>T	missense_variant	Benign
18	3075736	A	G	MYOM1	ENST00000356443.4:c.4672T>C	18:g.3075736A>G	missense_variant	Benign
18	3094191	C	T	MYOM1	ENST00000356443.4:c.3841G>A	18:g.3094191C>T	missense_variant	Benign
18	3102475	T	C	MYOM1	ENST00000356443.4:c.3572A>G	18:g.3102475T>C	missense_variant	Benign
18	3102508	T	C	MYOM1	ENST00000356443.4:c.3539A>G	18:g.3102508T>C	missense_variant	Benign
18	3102554	G	A	MYOM1	ENST00000356443.4:c.3493C>T	18:g.3102554G>A	missense_variant	Benign
18	3102594	A	T	MYOM1	ENST00000356443.4:c.3453T>A	18:g.3102594A>T	missense_variant	Benign
18	3112326	C	A	MYOM1	ENST00000356443.4:c.3388G>T	18:g.3112326C>A	missense_variant	Benign
18	3112384	G	C	MYOM1	ENST00000356443.4:c.3330C>G	18:g.3112384G>C	missense_variant	Benign
18	3129295	G	A	MYOM1	ENST00000356443.4:c.2729C>T	18:g.3129295G>A	missense_variant	Benign
18	3135575	T	C	MYOM1	ENST00000356443.4:c.2179A>G	18:g.3135575T>C	missense_variant	Benign
18	3135692	T	A	MYOM1	ENST00000356443.4:c.2062A>T	18:g.3135692T>A	missense_variant	Benign
18	3141939	T	C	MYOM1	ENST00000356443.4:c.2023A>G	18:g.3141939T>C	missense_variant&splice_region_variant	Benign
18	3142010	C	T	MYOM1	ENST00000356443.4:c.1952G>A	18:g.3142010C>T	missense_variant	Benign
18	3164329	C	T	MYOM1	ENST00000356443.4:c.1448G>A	18:g.3164329C>T	missense_variant	Benign
18	3164434	A	C	MYOM1	ENST00000356443.4:c.1343T>G	18:g.3164434A>C	missense_variant	Benign
18	3173950	G	A	MYOM1	ENST00000356443.4:c.1160C>T	18:g.3173950G>A	missense_variant	Benign
18	3176067	T	C	MYOM1	ENST00000356443.4:c.995A>G	18:g.3176067T>C	missense_variant	Benign
18	3188778	C	T	MYOM1	ENST00000356443.4:c.739G>A	18:g.3188778C>T	missense_variant	Benign
18	3188978	G	A	MYOM1	ENST00000356443.4:c.539C>T	18:g.3188978G>A	missense_variant	Benign
18	3189056	G	A	MYOM1	ENST00000356443.4:c.461C>T	18:g.3189056G>A	missense_variant	Benign
18	3214932	C	A	MYOM1	ENST00000356443.4:c.290G>T	18:g.3214932C>A	missense_variant&splice_region_variant	Benign
18	3215086	A	G	MYOM1	ENST00000356443.4:c.136T>C	18:g.3215086A>G	missense_variant	Benign
18	3215112	G	A	MYOM1	ENST00000356443.4:c.110C>T	18:g.3215112G>A	missense_variant	Benign
1	78392539	G	A	NEXN	ENST00000334785.7:c.826G>A	1:g.78392539G>A	missense_variant	Benign
20	30414622	G	A	MYLK2	ENST00000375994.2:c.1105G>A	20:g.30414622G>A	missense_variant	Benign
20	42815290	T	C	JPH2	ENST00000372980.3:c.56A>G	20:g.42815290T>C	missense_variant	Benign
2	179435563	G	T	TTN	ENST00000589042.1:c.75296C>A	2:g.179435563G>T	missense_variant	Benign
2	179512116	G	A	TTN	ENST00000589042.1:c.40133C>T	2:g.179512116G>A	missense_variant	Benign
2	179581845	C	A	TTN	ENST00000589042.1:c.25616G>T	2:g.179581845C>A	missense_variant	Benign
3	12660096	GC	AT	RAF1	ENST00000251849.4:c.124_125delinsAT	3:g.12660096_12660097delinsAT	missense_variant	Benign
7	136700303	G	A	CHRM2	ENST00000445907.2:c.691G>A	7:g.136700303G>A	missense_variant	Benign
7	136700603	A	T	CHRM2	ENST00000445907.2:c.991A>T	7:g.136700603A>T	missense_variant	Benign
7	136700726	C	G	CHRM2	ENST00000445907.2:c.1114C>G	7:g.136700726C>G	missense_variant	Benign

## Sheet: Table S5
Table S5: ClinVar variants reported after the development of all the top-10 performing tools in Figure 5. Referred in the manuscript as "ClinVar_recent set".
Chromosome	Position	Ref	Alt	Gene	HGVSc	HGVSg	VEP Consequence	CLNSIG
11	6630832	C	G	ILK	ENST00000396751.2:c.818C>G	11:g.6630832C>G	missense_variant	Likely_benign
11	47355240	T	C	MYBPC3	ENST00000545968.1:c.3058A>G	11:g.47355240T>C	missense_variant	Likely_benign
18	3129295	G	A	MYOM1	ENST00000356443.4:c.2729C>T	18:g.3129295G>A	missense_variant	Likely_benign
1	78392539	G	A	NEXN	ENST00000334785.7:c.826G>A	1:g.78392539G>A	missense_variant	Likely_benign
1	236925821	A	G	ACTN2	ENST00000366578.4:c.2587A>G	1:g.236925821A>G	missense_variant	Likely_benign
2	179435563	G	T	TTN	ENST00000589042.1:c.75296C>A	2:g.179435563G>T	missense_variant	Likely_benign
2	179512116	G	A	TTN	ENST00000589042.1:c.40133C>T	2:g.179512116G>A	missense_variant	Likely_benign
2	179517448	T	A	TTN	ENST00000589042.1:c.38975A>T	2:g.179517448T>A	missense_variant	Likely_benign
2	179581845	C	A	TTN	ENST00000589042.1:c.25616G>T	2:g.179581845C>A	missense_variant	Likely_benign
11	19206573	A	C	CSRP3	ENST00000533783.1:c.434T>G	11:g.19206573A>C	missense_variant	Likely_pathogenic
14	23884349	A	G	MYH7	ENST00000355349.3:c.5414T>C	14:g.23884349A>G	missense_variant	Likely_pathogenic
14	23884594	G	C	MYH7	ENST00000355349.3:c.5279C>G	14:g.23884594G>C	missense_variant	Likely_pathogenic
14	23885373	T	G	MYH7	ENST00000355349.3:c.4793A>C	14:g.23885373T>G	missense_variant	Likely_pathogenic
14	23894027	A	T	MYH7	ENST00000355349.3:c.2630T>A	14:g.23894027A>T	missense_variant	Likely_pathogenic
14	23894121	C	T	MYH7	ENST00000355349.3:c.2536G>A	14:g.23894121C>T	missense_variant	Likely_pathogenic
14	23894147	T	C	MYH7	ENST00000355349.3:c.2510A>G	14:g.23894147T>C	missense_variant	Likely_pathogenic
14	23894525	C	G	MYH7	ENST00000355349.3:c.2389G>C	14:g.23894525C>G	missense_variant	Likely_pathogenic
14	23895001	A	T	MYH7	ENST00000355349.3:c.2189T>A	14:g.23895001A>T	missense_variant	Likely_pathogenic
14	23896838	T	G	MYH7	ENST00000355349.3:c.1844A>C	14:g.23896838T>G	missense_variant	Likely_pathogenic
14	23897739	G	T	MYH7	ENST00000355349.3:c.1548C>A	14:g.23897739G>T	missense_variant	Likely_pathogenic
14	23897756	T	G	MYH7	ENST00000355349.3:c.1531A>C	14:g.23897756T>G	missense_variant	Likely_pathogenic
14	23897861	G	A	MYH7	ENST00000355349.3:c.1426C>T	14:g.23897861G>A	missense_variant	Likely_pathogenic
14	23901855	C	G	MYH7	ENST00000355349.3:c.495G>C	14:g.23901855C>G	missense_variant	Likely_pathogenic
15	63349235	G	A	TPM1	ENST00000358278.3:c.292G>A	15:g.63349235G>A	missense_variant	Likely_pathogenic
15	63354782	C	G	TPM1	ENST00000358278.3:c.710C>G	15:g.63354782C>G	missense_variant	Likely_pathogenic
14	23885376	A	G	MYH7	ENST00000355349.3:c.4790T>C	14:g.23885376A>G	missense_variant	Pathogenic
19	19637003	T	C	CTC-260F20.3	ENST00000555938.1:c.107T>C	19:g.19637003T>C	missense_variant	Pathogenic
1	26387768	G	C	TRIM63	ENST00000374272.3:c.390C>G	1:g.26387768G>C	missense_variant	Pathogenic

## Sheet: Table S6
Table S6: Whole ClinVar missense variants after addressing type-1 circularity issues of all the top-10 performing tools in Figure 5. Dataset used to evaluate prediction tools irrespective of disease context (Figure 6C).
Chromosome	Position	Ref	Alt	Gene	HGVSc	HGVSg	VEP Consequence	CLNSIG
1	865545	G	A	SAMD11	ENST00000342066.3:c.83G>A	1:g.865545G>A	missense_variant	Benign
1	865567	C	T	AL645608.1	ENST00000598827.1:c.175G>A	1:g.865567C>T	missense_variant	Likely_benign
1	865579	C	T	AL645608.1	ENST00000598827.1:c.163G>A	1:g.865579C>T	missense_variant	Likely_benign
1	865584	G	A	AL645608.1	ENST00000598827.1:c.158C>T	1:g.865584G>A	missense_variant	Benign
1	865625	G	A	SAMD11	ENST00000342066.3:c.163G>A	1:g.865625G>A	missense_variant	Likely_benign
1	865627	T	C	AL645608.1	ENST00000598827.1:c.115A>G	1:g.865627T>C	missense_variant	Likely_benign
1	865628	G	A	SAMD11	ENST00000342066.3:c.166G>A	1:g.865628G>A	missense_variant	Likely_benign
1	865662	G	A	SAMD11	ENST00000342066.3:c.200G>A	1:g.865662G>A	missense_variant	Likely_benign
1	865665	G	A	SAMD11	ENST00000342066.3:c.203G>A	1:g.865665G>A	missense_variant	Benign
1	865700	C	T	SAMD11	ENST00000342066.3:c.238C>T	1:g.865700C>T	missense_variant	Likely_benign
1	865705	C	T	AL645608.1	ENST00000598827.1:c.42G>A	1:g.865705C>T	missense_variant	Benign
1	866438	G	A	SAMD11	ENST00000342066.3:c.274G>A	1:g.866438G>A	missense_variant	Likely_benign
1	871159	G	A	SAMD11	ENST00000342066.3:c.313G>A	1:g.871159G>A	missense_variant	Benign
1	871192	C	T	SAMD11	ENST00000342066.3:c.346C>T	1:g.871192C>T	missense_variant	Likely_benign
1	871219	C	T	SAMD11	ENST00000342066.3:c.373C>T	1:g.871219C>T	missense_variant	Likely_benign
1	871229	G	C	SAMD11	ENST00000342066.3:c.383G>C	1:g.871229G>C	missense_variant	Likely_benign
1	874762	C	T	SAMD11	ENST00000342066.3:c.628C>T	1:g.874762C>T	missense_variant	Likely_benign
1	874809	G	C	SAMD11	ENST00000342066.3:c.675G>C	1:g.874809G>C	missense_variant	Benign
1	877608	C	G	SAMD11	ENST00000342066.3:c.962C>G	1:g.877608C>G	missense_variant	Likely_benign
1	877833	G	C	SAMD11	ENST00000342066.3:c.1029G>C	1:g.877833G>C	missense_variant	Likely_benign
1	878250	A	G	SAMD11	ENST00000342066.3:c.1376A>G	1:g.878250A>G	missense_variant	Likely_benign
1	878310	T	C	SAMD11	ENST00000342066.3:c.1436T>C	1:g.878310T>C	missense_variant	Benign
1	878325	C	T	SAMD11	ENST00000342066.3:c.1451C>T	1:g.878325C>T	missense_variant	Benign
1	878331	C	T	SAMD11	ENST00000342066.3:c.1457C>T	1:g.878331C>T	missense_variant	Benign
1	878653	A	G	SAMD11	ENST00000342066.3:c.1585A>G	1:g.878653A>G	missense_variant	Likely_benign
1	878744	G	C	SAMD11	ENST00000342066.3:c.1676G>C	1:g.878744G>C	missense_variant	Likely_benign
1	879145	A	C	SAMD11	ENST00000342066.3:c.1757A>C	1:g.879145A>C	missense_variant	Likely_benign
1	879364	G	A	SAMD11	ENST00000342066.3:c.1877G>A	1:g.879364G>A	missense_variant	Likely_benign
1	879376	G	A	SAMD11	ENST00000342066.3:c.1889G>A	1:g.879376G>A	missense_variant	Likely_benign
1	879381	C	T	SAMD11	ENST00000342066.3:c.1894C>T	1:g.879381C>T	missense_variant	Benign
1	879384	G	A	SAMD11	ENST00000342066.3:c.1897G>A	1:g.879384G>A	missense_variant	Benign
1	879409	C	G	SAMD11	ENST00000342066.3:c.1922C>G	1:g.879409C>G	missense_variant	Benign
1	879481	G	C	SAMD11	ENST00000342066.3:c.1994G>C	1:g.879481G>C	missense_variant	Benign
1	901922	G	A	PLEKHN1	ENST00000379410.3:c.11G>A	1:g.901922G>A	missense_variant	Benign
1	901923	C	A	PLEKHN1	ENST00000379410.3:c.12C>A	1:g.901923C>A	missense_variant	Benign
1	908275	G	A	PLEKHN1	ENST00000379410.3:c.1037G>A	1:g.908275G>A	missense_variant	Benign
1	909222	G	A	PLEKHN1	ENST00000379410.3:c.1444G>A	1:g.909222G>A	missense_variant	Benign
1	909369	G	A	PLEKHN1	ENST00000379410.3:c.1591G>A	1:g.909369G>A	missense_variant	Likely_benign
1	976577	T	C	AGRN	ENST00000379370.2:c.752T>C	1:g.976577T>C	missense_variant	Likely_benign
1	977345	C	T	AGRN	ENST00000379370.2:c.1187C>T	1:g.977345C>T	missense_variant	Likely_benign
1	980556	C	T	AGRN	ENST00000379370.2:c.2270C>T	1:g.980556C>T	missense_variant	Likely_benign
1	984947	G	A	AGRN	ENST00000379370.2:c.4516G>A	1:g.984947G>A	missense_variant&splice_region_variant	Likely_benign
1	985829	G	A	AGRN	ENST00000379370.2:c.4999G>A	1:g.985829G>A	missense_variant	Pathogenic
1	986998	G	C	AGRN	ENST00000379370.2:c.5536G>C	1:g.986998G>C	missense_variant	Likely_benign
1	1167765	C	T	B3GALT6	ENST00000379198.2:c.107C>T	1:g.1167765C>T	missense_variant	Likely_benign
1	1168115	C	A	B3GALT6	ENST00000379198.2:c.457C>A	1:g.1168115C>A	missense_variant	Benign
1	1168424	C	T	B3GALT6	ENST00000379198.2:c.766C>T	1:g.1168424C>T	missense_variant	Pathogenic
1	1177981	C	T	FAM132A	ENST00000330388.2:c.856G>A	1:g.1177981C>T	missense_variant	Benign
1	1178244	G	C	FAM132A	ENST00000330388.2:c.781C>G	1:g.1178244G>C	missense_variant	Benign
1	1267504	C	T	TAS1R3	ENST00000339381.5:c.593C>T	1:g.1267504C>T	missense_variant	Likely_benign
1	1268010	G	T	TAS1R3	ENST00000339381.5:c.1099G>T	1:g.1268010G>T	missense_variant	Benign
1	1271754	C	T	DVL1	ENST00000378891.5:c.1781G>A	1:g.1271754C>T	missense_variant	Likely_benign
1	1271808	C	A	DVL1	ENST00000378891.5:c.1727G>T	1:g.1271808C>A	missense_variant	Benign
1	1271841	T	C	DVL1	ENST00000378891.5:c.1694A>G	1:g.1271841T>C	missense_variant	Likely_benign
1	1271847	C	T	DVL1	ENST00000378891.5:c.1688G>A	1:g.1271847C>T	missense_variant	Benign
1	1273365	T	C	DVL1	ENST00000378891.5:c.1631A>G	1:g.1273365T>C	missense_variant	Likely_benign
1	1273654	C	G	DVL1	ENST00000378891.5:c.1427G>C	1:g.1273654C>G	missense_variant	Likely_benign
1	1273745	C	T	DVL1	ENST00000378891.5:c.1336G>A	1:g.1273745C>T	missense_variant	Likely_benign
1	1273959	C	G	DVL1	ENST00000378891.5:c.1207G>C	1:g.1273959C>G	missense_variant	Likely_benign
1	1275147	G	A	DVL1	ENST00000378891.5:c.955C>T	1:g.1275147G>A	missense_variant	Likely_benign
1	1275665	G	A	DVL1	ENST00000378891.5:c.731C>T	1:g.1275665G>A	missense_variant	Likely_benign
1	1275804	G	C	DVL1	ENST00000378891.5:c.685C>G	1:g.1275804G>C	missense_variant	Benign
1	1275882	G	A	DVL1	ENST00000378891.5:c.607C>T	1:g.1275882G>A	missense_variant&splice_region_variant	Likely_benign
1	1277119	G	A	DVL1	ENST00000378891.5:c.533C>T	1:g.1277119G>A	missense_variant	Likely_benign
1	1277179	C	T	DVL1	ENST00000378891.5:c.473G>A	1:g.1277179C>T	missense_variant	Benign
1	1277448	G	A	DVL1	ENST00000378891.5:c.451C>T	1:g.1277448G>A	missense_variant	Likely_benign
1	1277833	G	A	DVL1	ENST00000378891.5:c.272C>T	1:g.1277833G>A	missense_variant	Benign/Likely_benign
1	1372441	G	T	VWA1	ENST00000476993.1:c.208G>T	1:g.1372441G>T	missense_variant	Likely_benign
1	1389774	C	T	ATAD3C	ENST00000378785.2:c.272C>T	1:g.1389774C>T	missense_variant	Benign
1	1412659	G	T	ATAD3B	ENST00000308647.7:c.211G>T	1:g.1412659G>T	missense_variant	Benign
1	1417662	A	G	ATAD3B	ENST00000308647.7:c.659A>G	1:g.1417662A>G	missense_variant	Likely_benign
1	1417927	C	T	ATAD3B	ENST00000308647.7:c.683C>T	1:g.1417927C>T	missense_variant&splice_region_variant	Likely_benign
1	1431163	G	A	ATAD3B	ENST00000308647.7:c.1913G>A	1:g.1431163G>A	missense_variant	Benign
1	1431165	C	T	ATAD3B	ENST00000308647.7:c.1915C>T	1:g.1431165C>T	missense_variant	Benign
1	1452706	G	A	ATAD3A	ENST00000378755.5:c.442G>A	1:g.1452706G>A	missense_variant	Likely_benign
1	1469394	A	T	ATAD3A	ENST00000378755.5:c.1847A>T	1:g.1469394A>T	missense_variant	Likely_benign
1	1470842	A	T	TMEM240	ENST00000378733.4:c.419T>A	1:g.1470842A>T	missense_variant	Likely_pathogenic
1	1551948	C	G	MIB2	ENST00000505820.2:c.235C>G	1:g.1551948C>G	missense_variant	Benign
1	1562091	G	A	MIB2	ENST00000505820.2:c.1379G>A	1:g.1562091G>A	missense_variant	Benign
1	1562268	C	T	MIB2	ENST00000505820.2:c.1474C>T	1:g.1562268C>T	missense_variant	Likely_benign
1	1563198	G	A	MIB2	ENST00000505820.2:c.2014G>A	1:g.1563198G>A	missense_variant	Likely_benign
1	1564064	G	A	MIB2	ENST00000505820.2:c.2509G>A	1:g.1564064G>A	missense_variant	Likely_benign
1	1688579	C	A	NADK	ENST00000344463.4:c.746G>T	1:g.1688579C>A	missense_variant	Benign
1	1691267	G	A	NADK	ENST00000344463.4:c.338C>T	1:g.1691267G>A	missense_variant	Benign
1	1720681	T	C	GNB1	ENST00000378609.4:c.727A>G	1:g.1720681T>C	missense_variant	Pathogenic
1	1724685	A	G	GNB1	ENST00000378609.4:c.496T>C	1:g.1724685A>G	missense_variant&splice_region_variant	Likely_pathogenic
1	1724694	C	T	GNB1	ENST00000378609.4:c.487G>A	1:g.1724694C>T	missense_variant	Likely_pathogenic
1	1735941	C	A	GNB1	ENST00000378609.4:c.347G>T	1:g.1735941C>A	missense_variant	Pathogenic
1	1735941	C	T	GNB1	ENST00000378609.4:c.347G>A	1:g.1735941C>T	missense_variant	Likely_pathogenic
1	1735947	C	T	GNB1	ENST00000378609.4:c.341G>A	1:g.1735947C>T	missense_variant	Pathogenic
1	1736001	C	A	GNB1	ENST00000378609.4:c.287G>T	1:g.1736001C>A	missense_variant	Pathogenic
1	1736002	G	A	GNB1	ENST00000378609.4:c.286C>T	1:g.1736002G>A	missense_variant	Likely_pathogenic
1	1737951	C	A	GNB1	ENST00000378609.4:c.230G>T	1:g.1737951C>A	missense_variant	Pathogenic
1	1747235	G	C	GNB1	ENST00000378609.4:c.163C>G	1:g.1747235G>C	missense_variant	Pathogenic
1	1747244	G	A	GNB1	ENST00000378609.4:c.154C>T	1:g.1747244G>A	missense_variant	Likely_pathogenic
1	1848197	G	C	CALML6	ENST00000307786.3:c.260G>C	1:g.1848197G>C	missense_variant	Benign
1	1959617	G	A	GABRD	ENST00000378585.4:c.577G>A	1:g.1959617G>A	missense_variant	Likely_benign
1	1961498	G	A	GABRD	ENST00000378585.4:c.1136G>A	1:g.1961498G>A	missense_variant	Likely_benign
1	1961591	G	T	GABRD	ENST00000378585.4:c.1229G>T	1:g.1961591G>T	missense_variant	Likely_benign
1	2408110	G	C	PLCH2	ENST00000378486.3:c.83G>C	1:g.2408110G>C	missense_variant	Benign
1	2411376	G	A	PLCH2	ENST00000378486.3:c.475G>A	1:g.2411376G>A	missense_variant	Benign
1	2422650	G	A	PLCH2	ENST00000378486.3:c.1535G>A	1:g.2422650G>A	missense_variant	Likely_benign
1	2523412	C	T	MMEL1	ENST00000378412.3:c.2122G>A	1:g.2523412C>T	missense_variant	Benign
1	2524128	A	G	MMEL1	ENST00000378412.3:c.2033T>C	1:g.2524128A>G	missense_variant	Likely_benign
1	2535632	T	C	MMEL1	ENST00000378412.3:c.905A>G	1:g.2535632T>C	missense_variant	Benign
1	2537041	T	G	MMEL1	ENST00000378412.3:c.772A>C	1:g.2537041T>G	missense_variant	Benign
1	3328487	G	A	PRDM16	ENST00000270722.5:c.1726G>A	1:g.3328487G>A	missense_variant	Likely_benign
1	3328568	G	A	PRDM16	ENST00000270722.5:c.1807G>A	1:g.3328568G>A	missense_variant	Likely_benign
1	3334441	T	C	PRDM16	ENST00000270722.5:c.2741T>C	1:g.3334441T>C	missense_variant	Likely_benign
1	3395002	T	C	ARHGEF16	ENST00000378378.4:c.1640T>C	1:g.3395002T>C	missense_variant	Benign
1	3415357	C	T	MEGF6	ENST00000356575.4:c.3128G>A	1:g.3415357C>T	missense_variant	Benign
1	3416173	G	A	MEGF6	ENST00000356575.4:c.2944C>T	1:g.3416173G>A	missense_variant	Benign
1	3417762	C	T	MEGF6	ENST00000356575.4:c.2425G>A	1:g.3417762C>T	missense_variant	Benign
1	3418399	G	A	MEGF6	ENST00000356575.4:c.2275C>T	1:g.3418399G>A	missense_variant	Benign
1	3418428	G	A	MEGF6	ENST00000356575.4:c.2246C>T	1:g.3418428G>A	missense_variant	Likely_benign
1	3431138	C	A	MEGF6	ENST00000356575.4:c.829G>T	1:g.3431138C>A	missense_variant	Benign
1	3432025	C	T	MEGF6	ENST00000356575.4:c.671G>A	1:g.3432025C>T	missense_variant	Benign
1	3519162	G	A	MEGF6	ENST00000356575.4:c.134C>T	1:g.3519162G>A	missense_variant&splice_region_variant	Benign
1	3644322	G	A	TP73	ENST00000378295.4:c.973G>A	1:g.3644322G>A	missense_variant	Benign
1	3669356	G	A	CCDC27	ENST00000294600.2:c.311G>A	1:g.3669356G>A	missense_variant	Benign
1	3731989	T	C	CEP104	ENST00000378230.3:c.2755A>G	1:g.3731989T>C	missense_variant	Likely_benign
1	3739745	C	T	CEP104	ENST00000378230.3:c.2564G>A	1:g.3739745C>T	missense_variant	Benign
1	3742955	G	A	CEP104	ENST00000378230.3:c.2234C>T	1:g.3742955G>A	missense_variant	Benign
1	3745870	C	T	CEP104	ENST00000378230.3:c.2111G>A	1:g.3745870C>T	missense_variant	Likely_benign
1	3747626	A	G	CEP104	ENST00000378230.3:c.1820T>C	1:g.3747626A>G	missense_variant	Likely_benign
1	3751634	G	A	CEP104	ENST00000378230.3:c.1340C>T	1:g.3751634G>A	missense_variant	Benign/Likely_benign
1	3756281	T	C	CEP104	ENST00000378230.3:c.626A>G	1:g.3756281T>C	missense_variant	Likely_benign
1	3761487	C	G	CEP104	ENST00000378230.3:c.550G>C	1:g.3761487C>G	missense_variant	Likely_benign
1	3764049	A	G	CEP104	ENST00000378230.3:c.416T>C	1:g.3764049A>G	missense_variant	Benign/Likely_benign
1	4772034	C	T	AJAP1	ENST00000378191.4:c.104C>T	1:g.4772034C>T	missense_variant	Benign
1	4772535	G	A	AJAP1	ENST00000378191.4:c.605G>A	1:g.4772535G>A	missense_variant	Benign
1	5923975	A	G	NPHP4	ENST00000378156.4:c.4115T>C	1:g.5923975A>G	missense_variant	Likely_pathogenic
1	5937253	C	T	NPHP4	ENST00000378156.4:c.2717G>A	1:g.5937253C>T	missense_variant	Likely_benign
1	6171943	T	C	CHD5	ENST00000262450.3:c.5141A>G	1:g.6171943T>C	missense_variant&splice_region_variant	Likely_pathogenic
1	6181215	C	T	CHD5	ENST00000262450.3:c.4862G>A	1:g.6181215C>T	missense_variant	Likely_benign
1	6184653	T	A	CHD5	ENST00000262450.3:c.4463A>T	1:g.6184653T>A	missense_variant	Likely_pathogenic
1	6185587	G	C	CHD5	ENST00000262450.3:c.4257C>G	1:g.6185587G>C	missense_variant	Likely_pathogenic
1	6189098	T	A	CHD5	ENST00000262450.3:c.3419A>T	1:g.6189098T>A	missense_variant	Likely_pathogenic
1	6189110	C	T	CHD5	ENST00000262450.3:c.3407G>A	1:g.6189110C>T	missense_variant	Likely_pathogenic
1	6190280	G	A	CHD5	ENST00000262450.3:c.3371C>T	1:g.6190280G>A	missense_variant	Likely_pathogenic
1	6191703	C	T	CHD5	ENST00000262450.3:c.3250G>A	1:g.6191703C>T	missense_variant	Likely_pathogenic
1	6195425	G	A	CHD5	ENST00000262450.3:c.2735C>T	1:g.6195425G>A	missense_variant	Likely_pathogenic
1	6209018	C	T	CHD5	ENST00000262450.3:c.1279G>A	1:g.6209018C>T	missense_variant	Likely_pathogenic
1	6214887	C	T	CHD5	ENST00000262450.3:c.578G>A	1:g.6214887C>T	missense_variant	Likely_pathogenic
1	6214888	G	A	CHD5	ENST00000262450.3:c.577C>T	1:g.6214888G>A	missense_variant	Likely_pathogenic
1	6228290	C	G	CHD5	ENST00000262450.3:c.127G>C	1:g.6228290C>G	missense_variant	Likely_benign
1	6500343	C	T	ESPN	ENST00000377828.1:c.518C>T	1:g.6500343C>T	missense_variant	Likely_benign
1	6500762	G	A	ESPN	ENST00000377828.1:c.752G>A	1:g.6500762G>A	missense_variant	Likely_benign
1	6505795	C	T	ESPN	ENST00000377828.1:c.1264C>T	1:g.6505795C>T	missense_variant	Benign
1	6508882	C	T	ESPN	ENST00000377828.1:c.1646C>T	1:g.6508882C>T	missense_variant	Likely_benign
1	6508917	C	T	ESPN	ENST00000377828.1:c.1681C>T	1:g.6508917C>T	missense_variant	Likely_benign
1	6509130	C	T	ESPN	ENST00000377828.1:c.1894C>T	1:g.6509130C>T	missense_variant	Benign
1	6512097	C	G	ESPN	ENST00000377828.1:c.2266C>G	1:g.6512097C>G	missense_variant	Likely_benign
1	6520127	C	T	ESPN	ENST00000377828.1:c.2486C>T	1:g.6520127C>T	missense_variant	Likely_benign
1	6528219	C	T	PLEKHG5	ENST00000537245.1:c.2914G>A	1:g.6528219C>T	missense_variant	Likely_benign
1	6534182	A	G	PLEKHG5	ENST00000537245.1:c.719T>C	1:g.6534182A>G	missense_variant	Likely_benign
1	6634733	C	G	TAS1R1	ENST00000333172.6:c.541C>G	1:g.6634733C>G	missense_variant	Benign
1	6635309	C	A	TAS1R1	ENST00000333172.6:c.1117C>A	1:g.6635309C>A	missense_variant	Benign
1	6638925	C	T	TAS1R1	ENST00000333172.6:c.1807C>T	1:g.6638925C>T	missense_variant	Benign
1	6638926	G	A	TAS1R1	ENST00000333172.6:c.1808G>A	1:g.6638926G>A	missense_variant	Benign
1	7309652	A	G	CAMTA1	ENST00000303635.7:c.404A>G	1:g.7309652A>G	missense_variant	Pathogenic
1	7527939	G	A	CAMTA1	ENST00000303635.7:c.488G>A	1:g.7527939G>A	missense_variant	Likely_pathogenic
1	7724909	T	C	CAMTA1	ENST00000303635.7:c.2302T>C	1:g.7724909T>C	missense_variant	Benign
1	7730975	G	A	CAMTA1	ENST00000303635.7:c.2657G>A	1:g.7730975G>A	missense_variant	Likely_pathogenic
1	7806012	C	T	CAMTA1	ENST00000303635.7:c.4478C>T	1:g.7806012C>T	missense_variant	Likely_benign
1	7806021	C	T	CAMTA1	ENST00000303635.7:c.4487C>T	1:g.7806021C>T	missense_variant	Likely_benign
1	7907931	G	T	UTS2	ENST00000054668.5:c.315C>A	1:g.7907931G>T	missense_variant	Likely_benign
1	7912975	G	A	UTS2	ENST00000054668.5:c.134C>T	1:g.7912975G>A	missense_variant	Benign
1	8022928	G	A	PARK7	ENST00000493678.1:c.83G>A	1:g.8022928G>A	missense_variant	Likely_pathogenic
1	8031003	T	C	PARK7	ENST00000493678.1:c.302T>C	1:g.8031003T>C	missense_variant	Likely_pathogenic
1	8031023	G	A	PARK7	ENST00000493678.1:c.322G>A	1:g.8031023G>A	missense_variant&splice_region_variant	Pathogenic
1	8045004	A	G	PARK7	ENST00000493678.1:c.460A>G	1:g.8045004A>G	missense_variant	Likely_pathogenic
1	8073943	G	A	ERRFI1	ENST00000377482.5:c.716C>T	1:g.8073943G>A	missense_variant	Benign
1	8418324	G	A	RERE	ENST00000337907.3:c.4271C>T	1:g.8418324G>A	missense_variant	Pathogenic
1	8420706	G	A	RERE	ENST00000337907.3:c.2861C>T	1:g.8420706G>A	missense_variant	Benign
1	8424129	C	T	RERE	ENST00000337907.3:c.1727G>A	1:g.8424129C>T	missense_variant	Likely_benign
1	9073591	A	T	SLC2A7	ENST00000400906.1:c.1007T>A	1:g.9073591A>T	missense_variant	Benign
1	9083094	G	T	SLC2A7	ENST00000400906.1:c.194C>A	1:g.9083094G>T	missense_variant	Benign
1	9107759	T	C	SLC2A5	ENST00000377424.4:c.328A>G	1:g.9107759T>C	missense_variant	Benign
1	9655965	C	T	TMEM201	ENST00000340381.6:c.131C>T	1:g.9655965C>T	missense_variant	Benign
1	9670738	C	A	TMEM201	ENST00000340381.6:c.1640C>A	1:g.9670738C>A	missense_variant	Benign
1	9673046	C	T	TMEM201	ENST00000340381.6:c.1906C>T	1:g.9673046C>T	missense_variant&splice_region_variant	Benign
1	9770517	C	A	PIK3CD	ENST00000377346.4:c.4C>A	1:g.9770517C>A	missense_variant	Likely_benign
1	9780848	T	A	PIK3CD	ENST00000377346.4:c.1570T>A	1:g.9780848T>A	missense_variant	Pathogenic
1	9780849	A	C	PIK3CD	ENST00000377346.4:c.1571A>C	1:g.9780849A>C	missense_variant	Pathogenic
1	9801233	C	T	CLSTN1	ENST00000377298.4:c.1438G>A	1:g.9801233C>T	missense_variant	Likely_benign
1	9815287	C	T	CLSTN1	ENST00000377298.4:c.325G>A	1:g.9815287C>T	missense_variant	Likely_benign
1	9833335	A	T	CLSTN1	ENST00000377298.4:c.209T>A	1:g.9833335A>T	missense_variant	Benign
1	10035730	C	T	NMNAT1	ENST00000377205.1:c.196C>T	1:g.10035730C>T	missense_variant	Pathogenic
1	10035779	T	C	NMNAT1	ENST00000377205.1:c.245T>C	1:g.10035779T>C	missense_variant	Pathogenic
1	10042385	G	A	NMNAT1	ENST00000377205.1:c.466G>A	1:g.10042385G>A	missense_variant	Likely_pathogenic
1	10042419	A	G	NMNAT1	ENST00000377205.1:c.500A>G	1:g.10042419A>G	missense_variant	Pathogenic
1	10195185	A	G	UBE4B	ENST00000343090.6:c.2165A>G	1:g.10195185A>G	missense_variant	Benign
1	10356960	C	T	KIF1B	ENST00000263934.6:c.1729C>T	1:g.10356960C>T	missense_variant	Likely_benign
1	10431229	C	G	KIF1B	ENST00000263934.6:c.4717C>G	1:g.10431229C>G	missense_variant	Likely_benign
1	10521569	C	T	DFFA	ENST00000377038.3:c.974G>A	1:g.10521569C>T	missense_variant	Benign
1	10521657	G	A	DFFA	ENST00000377038.3:c.886C>T	1:g.10521657G>A	missense_variant	Likely_benign
1	10523133	T	A	DFFA	ENST00000377038.3:c.765A>T	1:g.10523133T>A	missense_variant	Benign
1	10523626	A	G	DFFA	ENST00000377038.3:c.493T>C	1:g.10523626A>G	missense_variant	Benign
1	10659333	T	G	PEX14	ENST00000356607.4:c.208T>G	1:g.10659333T>G	missense_variant	Benign
1	10683166	G	A	PEX14	ENST00000356607.4:c.475G>A	1:g.10683166G>A	missense_variant	Benign
1	10700102	T	G	CASZ1	ENST00000377022.3:c.4177A>C	1:g.10700102T>G	missense_variant	Likely_benign
1	10709466	C	A	CASZ1	ENST00000377022.3:c.2909G>T	1:g.10709466C>A	missense_variant	Likely_benign
1	10713650	C	T	CASZ1	ENST00000377022.3:c.2464G>A	1:g.10713650C>T	missense_variant	Benign
1	10713845	C	T	CASZ1	ENST00000377022.3:c.2269G>A	1:g.10713845C>T	missense_variant	Likely_benign
1	10714136	C	T	CASZ1	ENST00000377022.3:c.1978G>A	1:g.10714136C>T	missense_variant	Likely_benign
1	10720254	G	A	CASZ1	ENST00000377022.3:c.845C>T	1:g.10720254G>A	missense_variant	Benign
1	10720305	A	G	CASZ1	ENST00000377022.3:c.794T>C	1:g.10720305A>G	missense_variant	Benign
1	10725413	G	A	CASZ1	ENST00000377022.3:c.232C>T	1:g.10725413G>A	missense_variant	Benign
1	10725413	G	T	CASZ1	ENST00000377022.3:c.232C>A	1:g.10725413G>T	missense_variant	Likely_benign
1	10725469	G	A	CASZ1	ENST00000377022.3:c.176C>T	1:g.10725469G>A	missense_variant	Benign
1	10725587	C	A	CASZ1	ENST00000377022.3:c.58G>T	1:g.10725587C>A	missense_variant	Benign
1	11008127	C	T	C1orf127	ENST00000377004.4:c.2065G>A	1:g.11008127C>T	missense_variant	Benign
1	11094908	T	A	MASP2	ENST00000400897.3:c.1064A>T	1:g.11094908T>A	missense_variant	Likely_benign
1	11105542	C	T	MASP2	ENST00000400897.3:c.467G>A	1:g.11105542C>T	missense_variant	Benign/Likely_benign
1	11106655	C	T	MASP2	ENST00000400897.3:c.370G>A	1:g.11106655C>T	missense_variant	Benign
1	11107144	G	A	MASP2	ENST00000400897.3:c.38C>T	1:g.11107144G>A	missense_variant	Benign
1	11168343	C	A	MTOR	ENST00000361445.4:c.7529G>T	1:g.11168343C>A	missense_variant&splice_region_variant	Likely_pathogenic
1	11175466	C	T	MTOR	ENST00000361445.4:c.7076G>A	1:g.11175466C>T	missense_variant	Likely_pathogenic
1	11186732	G	T	MTOR	ENST00000361445.4:c.6473C>A	1:g.11186732G>T	missense_variant	Likely_benign
1	11186748	T	C	MTOR	ENST00000361445.4:c.6457A>G	1:g.11186748T>C	missense_variant	Likely_pathogenic
1	11186765	T	G	MTOR	ENST00000361445.4:c.6440A>C	1:g.11186765T>G	missense_variant	Likely_benign
1	11186787	C	G	MTOR	ENST00000361445.4:c.6418G>C	1:g.11186787C>G	missense_variant	Likely_benign
1	11187191	C	T	MTOR	ENST00000361445.4:c.6227G>A	1:g.11187191C>T	missense_variant	Likely_pathogenic
1	11187719	G	A	MTOR	ENST00000361445.4:c.6178C>T	1:g.11187719G>A	missense_variant	Likely_benign
1	11188090	T	C	MTOR	ENST00000361445.4:c.6004A>G	1:g.11188090T>C	missense_variant	Benign
1	11188164	G	T	MTOR	ENST00000361445.4:c.5930C>A	1:g.11188164G>T	missense_variant	Pathogenic
1	11188164	G	C	MTOR	ENST00000361445.4:c.5930C>G	1:g.11188164G>C	missense_variant	Pathogenic
1	11188182	G	A	MTOR	ENST00000361445.4:c.5912C>T	1:g.11188182G>A	missense_variant&splice_region_variant	Likely_pathogenic
1	11188544	C	G	MTOR	ENST00000361445.4:c.5877G>C	1:g.11188544C>G	missense_variant	Likely_benign
1	11188975	C	A	MTOR	ENST00000361445.4:c.5748G>T	1:g.11188975C>A	missense_variant	Likely_benign
1	11188979	T	G	MTOR	ENST00000361445.4:c.5744A>C	1:g.11188979T>G	missense_variant	Likely_benign
1	11189859	C	T	MTOR	ENST00000361445.4:c.5650G>A	1:g.11189859C>T	missense_variant	Likely_benign
1	11189882	G	A	MTOR	ENST00000361445.4:c.5627C>T	1:g.11189882G>A	missense_variant	Likely_benign
1	11190646	GC	AT	MTOR	ENST00000361445.4:c.5552_5553delinsAT	1:g.11190646_11190647delinsAT	missense_variant	Likely_benign
1	11190693	C	T	MTOR	ENST00000361445.4:c.5506G>A	1:g.11190693C>T	missense_variant	Benign
1	11190743	T	C	MTOR	ENST00000361445.4:c.5456A>G	1:g.11190743T>C	missense_variant	Benign
1	11190746	C	T	MTOR	ENST00000361445.4:c.5453G>A	1:g.11190746C>T	missense_variant	Likely_benign
1	11190765	C	T	MTOR	ENST00000361445.4:c.5434G>A	1:g.11190765C>T	missense_variant	Benign
1	11199378	A	G	MTOR	ENST00000361445.4:c.5113T>C	1:g.11199378A>G	missense_variant	Likely_benign
1	11199486	C	A	MTOR	ENST00000361445.4:c.5005G>T	1:g.11199486C>A	missense_variant	Likely_pathogenic
1	11199647	A	C	MTOR	ENST00000361445.4:c.4941T>G	1:g.11199647A>C	missense_variant	Benign/Likely_benign
1	11204730	C	T	MTOR	ENST00000361445.4:c.4847G>A	1:g.11204730C>T	missense_variant	Likely_benign
1	11204731	G	A	MTOR	ENST00000361445.4:c.4846C>T	1:g.11204731G>A	missense_variant	Likely_benign
1	11204736	A	G	MTOR	ENST00000361445.4:c.4841T>C	1:g.11204736A>G	missense_variant	Benign
1	11204749	C	T	MTOR	ENST00000361445.4:c.4828G>A	1:g.11204749C>T	missense_variant	Likely_benign
1	11205035	C	T	MTOR	ENST00000361445.4:c.4754G>A	1:g.11205035C>T	missense_variant	Likely_benign
1	11206796	A	T	MTOR	ENST00000361445.4:c.4623T>A	1:g.11206796A>T	missense_variant	Benign
1	11206807	G	A	MTOR	ENST00000361445.4:c.4612C>T	1:g.11206807G>A	missense_variant	Likely_benign
1	11217210	A	G	MTOR	ENST00000361445.4:c.4468T>C	1:g.11217210A>G	missense_variant&splice_region_variant	Likely_pathogenic
1	11217266	T	C	MTOR	ENST00000361445.4:c.4412A>G	1:g.11217266T>C	missense_variant	Benign
1	11269466	C	T	MTOR	ENST00000361445.4:c.3704G>A	1:g.11269466C>T	missense_variant	Likely_benign
1	11272380	G	C	MTOR	ENST00000361445.4:c.3550C>G	1:g.11272380G>C	missense_variant	Likely_benign
1	11272389	C	T	MTOR	ENST00000361445.4:c.3541G>A	1:g.11272389C>T	missense_variant	Likely_benign
1	11272526	G	C	MTOR	ENST00000361445.4:c.3404C>G	1:g.11272526G>C	missense_variant	Likely_benign
1	11272899	T	C	MTOR	ENST00000361445.4:c.3352A>G	1:g.11272899T>C	missense_variant	Likely_benign
1	11273470	T	C	MTOR	ENST00000361445.4:c.3271A>G	1:g.11273470T>C	missense_variant	Benign
1	11273509	T	C	MTOR	ENST00000361445.4:c.3232A>G	1:g.11273509T>C	missense_variant	Benign
1	11288779	C	G	MTOR	ENST00000361445.4:c.2976G>C	1:g.11288779C>G	missense_variant	Likely_benign
1	11288898	C	T	MTOR	ENST00000361445.4:c.2857G>A	1:g.11288898C>T	missense_variant	Benign/Likely_benign
1	11294246	G	A	MTOR	ENST00000361445.4:c.2285C>T	1:g.11294246G>A	missense_variant	Likely_benign
1	11298052	G	A	MTOR	ENST00000361445.4:c.2056C>T	1:g.11298052G>A	missense_variant	Likely_benign
1	11298519	C	T	MTOR	ENST00000361445.4:c.1942G>A	1:g.11298519C>T	missense_variant	Benign
1	11298606	G	A	MTOR	ENST00000361445.4:c.1855C>T	1:g.11298606G>A	missense_variant	Likely_benign
1	11298638	T	A	MTOR	ENST00000361445.4:c.1823A>T	1:g.11298638T>A	missense_variant	Likely_benign
1	11298641	G	A	MTOR	ENST00000361445.4:c.1820C>T	1:g.11298641G>A	missense_variant	Likely_benign
1	11298645	A	G	MTOR	ENST00000361445.4:c.1816T>C	1:g.11298645A>G	missense_variant	Likely_pathogenic
1	11303231	T	C	MTOR	ENST00000361445.4:c.1352A>G	1:g.11303231T>C	missense_variant	Likely_benign
1	11303235	C	T	MTOR	ENST00000361445.4:c.1348G>A	1:g.11303235C>T	missense_variant	Benign
1	11303256	C	T	MTOR	ENST00000361445.4:c.1327G>A	1:g.11303256C>T	missense_variant	Benign
1	11307911	A	T	MTOR	ENST00000361445.4:c.1081T>A	1:g.11307911A>T	missense_variant	Benign
1	11308099	T	C	MTOR	ENST00000361445.4:c.893A>G	1:g.11308099T>C	missense_variant	Benign
1	11308124	T	A	MTOR	ENST00000361445.4:c.868A>T	1:g.11308124T>A	missense_variant	Likely_benign
1	11313916	T	C	MTOR	ENST00000361445.4:c.820A>G	1:g.11313916T>C	missense_variant	Benign
1	11316113	C	T	MTOR	ENST00000361445.4:c.641G>A	1:g.11316113C>T	missense_variant	Likely_benign
1	11316137	C	T	MTOR	ENST00000361445.4:c.617G>A	1:g.11316137C>T	missense_variant	Likely_benign
1	11319445	C	T	MTOR	ENST00000361445.4:c.22G>A	1:g.11319445C>T	missense_variant	Benign
1	11345889	G	A	UBIAD1	ENST00000376810.5:c.718G>A	1:g.11345889G>A	missense_variant	Likely_pathogenic
1	11561692	G	T	PTCHD2	ENST00000294484.6:c.643G>T	1:g.11561692G>T	missense_variant	Benign
1	11576094	G	A	PTCHD2	ENST00000294484.6:c.1625G>A	1:g.11576094G>A	missense_variant	Likely_benign
1	11584109	C	G	PTCHD2	ENST00000294484.6:c.2473C>G	1:g.11584109C>G	missense_variant	Benign
1	11731365	G	A	FBXO6	ENST00000376753.4:c.329G>A	1:g.11731365G>A	missense_variant	Benign
1	11733894	G	A	FBXO6	ENST00000376753.4:c.868G>A	1:g.11733894G>A	missense_variant	Likely_benign
1	11771929	G	A	DRAXIN	ENST00000294485.5:c.664G>A	1:g.11771929G>A	missense_variant	Benign
1	11850915	A	C	MTHFR	ENST00000376592.1:c.1793T>G	1:g.11850915A>C	missense_variant	Likely_pathogenic
1	11854446	A	G	MTHFR	ENST00000376592.1:c.1316T>C	1:g.11854446A>G	missense_variant	Likely_pathogenic
1	11854882	C	T	MTHFR	ENST00000376592.1:c.1070G>A	1:g.11854882C>T	missense_variant	Pathogenic/Likely_pathogenic
1	11854883	G	A	MTHFR	ENST00000376592.1:c.1069C>T	1:g.11854883G>A	missense_variant	Pathogenic
1	11856441	T	G	MTHFR	ENST00000376592.1:c.602A>C	1:g.11856441T>G	missense_variant	Likely_pathogenic
1	11860271	G	A	MTHFR	ENST00000376592.1:c.584C>T	1:g.11860271G>A	missense_variant&splice_region_variant	Likely_pathogenic
1	11860332	C	T	MTHFR	ENST00000376592.1:c.523G>A	1:g.11860332C>T	missense_variant	Pathogenic
1	11861234	G	C	MTHFR	ENST00000376592.1:c.459C>G	1:g.11861234G>C	missense_variant	Pathogenic
1	11861246	GC	AA	MTHFR	ENST00000376592.1:c.446_447delinsTT	1:g.11861246_11861247delinsAA	missense_variant	Pathogenic
1	11861356	C	A	MTHFR	ENST00000376592.1:c.337G>T	1:g.11861356C>A	missense_variant	Likely_pathogenic
1	11888268	G	A	CLCN6	ENST00000346436.6:c.946G>A	1:g.11888268G>A	missense_variant	Likely_benign
1	11894592	G	A	CLCN6	ENST00000346436.6:c.1738G>A	1:g.11894592G>A	missense_variant	Likely_benign
1	11907430	T	G	NPPA	ENST00000376480.3:c.190A>C	1:g.11907430T>G	missense_variant	Benign/Likely_benign
1	11918444	C	T	NPPB	ENST00000376468.3:c.215G>A	1:g.11918444C>T	missense_variant	Benign
1	12049370	T	G	MFN2	ENST00000235329.5:c.145T>G	1:g.12049370T>G	missense_variant	Likely_pathogenic
1	12052698	A	C	MFN2	ENST00000235329.5:c.262A>C	1:g.12052698A>C	missense_variant	Likely_pathogenic
1	12052699	T	C	MFN2	ENST00000235329.5:c.263T>C	1:g.12052699T>C	missense_variant	Pathogenic/Likely_pathogenic
1	12052721	G	T	MFN2	ENST00000235329.5:c.285G>T	1:g.12052721G>T	missense_variant	Pathogenic
1	12052747	G	A	MFN2	ENST00000235329.5:c.311G>A	1:g.12052747G>A	missense_variant&splice_region_variant	Likely_pathogenic
1	12056283	C	T	MFN2	ENST00000235329.5:c.382C>T	1:g.12056283C>T	missense_variant	Pathogenic
1	12056296	G	A	MFN2	ENST00000235329.5:c.395G>A	1:g.12056296G>A	missense_variant	Likely_pathogenic
1	12058891	G	C	MFN2	ENST00000235329.5:c.664G>C	1:g.12058891G>C	missense_variant	Likely_pathogenic
1	12058915	G	A	MFN2	ENST00000235329.5:c.688G>A	1:g.12058915G>A	missense_variant	Likely_pathogenic
1	12058922	C	G	MFN2	ENST00000235329.5:c.695C>G	1:g.12058922C>G	missense_variant	Likely_pathogenic
1	12059054	T	C	MFN2	ENST00000235329.5:c.718T>C	1:g.12059054T>C	missense_variant	Pathogenic
1	12059078	C	G	MFN2	ENST00000235329.5:c.742C>G	1:g.12059078C>G	missense_variant	Likely_pathogenic
1	12059088	C	T	MFN2	ENST00000235329.5:c.752C>T	1:g.12059088C>T	missense_variant	Likely_pathogenic
1	12061461	C	T	MFN2	ENST00000235329.5:c.820C>T	1:g.12061461C>T	missense_variant	Pathogenic
1	12061469	G	T	MFN2	ENST00000235329.5:c.828G>T	1:g.12061469G>T	missense_variant	Likely_pathogenic
1	12062070	A	C	MFN2	ENST00000235329.5:c.1070A>C	1:g.12062070A>C	missense_variant	Likely_pathogenic
1	12062127	T	G	MFN2	ENST00000235329.5:c.1127T>G	1:g.12062127T>G	missense_variant	Pathogenic
1	12064940	C	T	MFN2	ENST00000235329.5:c.1451C>T	1:g.12064940C>T	missense_variant	Likely_benign
1	12071561	C	T	MFN2	ENST00000235329.5:c.2213C>T	1:g.12071561C>T	missense_variant	Pathogenic
1	12081895	G	A	MIIP	ENST00000235332.4:c.112G>A	1:g.12081895G>A	missense_variant&splice_region_variant	Benign
1	12091845	G	A	MIIP	ENST00000235332.4:c.1147G>A	1:g.12091845G>A	missense_variant	Likely_benign
1	12091851	C	T	MIIP	ENST00000235332.4:c.1153C>T	1:g.12091851C>T	missense_variant	Benign
1	12202555	A	C	TNFRSF8	ENST00000263932.2:c.1755A>C	1:g.12202555A>C	missense_variant	Benign
1	12252976	C	T	TNFRSF1B	ENST00000376259.3:c.608C>T	1:g.12252976C>T	missense_variant	Benign
1	12262042	A	G	TNFRSF1B	ENST00000376259.3:c.919A>G	1:g.12262042A>G	missense_variant	Benign
1	12343493	T	A	VPS13D	ENST00000358136.3:c.5334T>A	1:g.12343493T>A	missense_variant	Likely_benign
1	12378274	C	T	VPS13D	ENST00000358136.3:c.7294C>T	1:g.12378274C>T	missense_variant	Likely_benign
1	13910346	C	T	PDPN	ENST00000294489.6:c.46C>T	1:g.13910346C>T	missense_variant	Benign
1	14107112	C	T	PRDM2	ENST00000235372.7:c.2822C>T	1:g.14107112C>T	missense_variant	Benign
1	14107478	C	T	PRDM2	ENST00000235372.7:c.3188C>T	1:g.14107478C>T	missense_variant	Benign
1	15772240	A	G	CTRC	ENST00000375949.4:c.788A>G	1:g.15772240A>G	missense_variant	Likely_benign
1	15820448	G	T	CASP9	ENST00000333868.5:c.1097C>A	1:g.15820448G>T	missense_variant	Benign
1	15888681	A	C	DNAJC16	ENST00000375847.3:c.1199A>C	1:g.15888681A>C	missense_variant	Likely_benign
1	16053822	G	A	PLEKHM2	ENST00000375799.3:c.1255G>A	1:g.16053822G>A	missense_variant	Likely_benign
1	16053832	A	G	PLEKHM2	ENST00000375799.3:c.1265A>G	1:g.16053832A>G	missense_variant	Benign
1	16053889	C	G	PLEKHM2	ENST00000375799.3:c.1322C>G	1:g.16053889C>G	missense_variant	Benign
1	16053985	GC	AT	PLEKHM2	ENST00000375799.3:c.1418_1419delinsAT	1:g.16053985_16053986delinsAT	missense_variant	Likely_benign
1	16056342	C	T	PLEKHM2	ENST00000375799.3:c.2126C>T	1:g.16056342C>T	missense_variant	Likely_benign
1	16057046	G	A	PLEKHM2	ENST00000375799.3:c.2228G>A	1:g.16057046G>A	missense_variant	Likely_benign
1	16060330	C	A	PLEKHM2	ENST00000375799.3:c.2961C>A	1:g.16060330C>A	missense_variant	Likely_benign
1	16095104	G	A	FBLIM1	ENST00000441801.2:c.520G>A	1:g.16095104G>A	missense_variant	Benign
1	16101323	G	T	FBLIM1	ENST00000441801.2:c.922G>T	1:g.16101323G>T	missense_variant	Benign
1	16199319	G	A	SPEN	ENST00000375759.3:c.92G>A	1:g.16199319G>A	missense_variant	Likely_benign
1	16235842	A	G	SPEN	ENST00000375759.3:c.908A>G	1:g.16235842A>G	missense_variant	Likely_benign
1	16247386	G	A	SPEN	ENST00000375759.3:c.1657G>A	1:g.16247386G>A	missense_variant	Benign
1	16257645	T	C	SPEN	ENST00000375759.3:c.4910T>C	1:g.16257645T>C	missense_variant	Benign
1	16260392	A	G	SPEN	ENST00000375759.3:c.7657A>G	1:g.16260392A>G	missense_variant	Benign
1	16373074	C	T	CLCNKB	ENST00000375679.4:c.274C>T	1:g.16373074C>T	missense_variant	Pathogenic
1	16374847	G	A	CLCNKB	ENST00000375679.4:c.508G>A	1:g.16374847G>A	missense_variant	Pathogenic
1	16375063	CA	GC	CLCNKB	ENST00000375679.4:c.641_642delinsGC	1:g.16375063_16375064delinsGC	missense_variant	Benign
1	16377093	C	T	CLCNKB	ENST00000375679.4:c.1051C>T	1:g.16377093C>T	missense_variant&splice_region_variant	Pathogenic
1	16378015	G	A	CLCNKB	ENST00000375679.4:c.1270G>A	1:g.16378015G>A	missense_variant	Likely_pathogenic
1	16531263	C	T	ARHGEF19	ENST00000270747.3:c.1898G>A	1:g.16531263C>T	missense_variant	Benign
1	17256784	A	G	CROCC	ENST00000375541.5:c.625A>G	1:g.17256784A>G	missense_variant	Benign
1	17271989	G	A	CROCC	ENST00000375541.5:c.2024G>A	1:g.17271989G>A	missense_variant	Benign
1	17272037	G	A	CROCC	ENST00000375541.5:c.2072G>A	1:g.17272037G>A	missense_variant	Benign
1	17292347	G	A	CROCC	ENST00000375541.5:c.4535G>A	1:g.17292347G>A	missense_variant	Likely_benign
1	17297200	C	T	CROCC	ENST00000375541.5:c.5722C>T	1:g.17297200C>T	missense_variant	Benign
1	17349139	G	C	SDHB	ENST00000375499.3:c.729C>G	1:g.17349139G>C	missense_variant	Likely_pathogenic
1	17350524	A	G	SDHB	ENST00000375499.3:c.586T>C	1:g.17350524A>G	missense_variant	Likely_pathogenic
1	17350543	A	C	SDHB	ENST00000375499.3:c.567T>G	1:g.17350543A>C	missense_variant	Likely_pathogenic
1	17350553	C	T	SDHB	ENST00000375499.3:c.557G>A	1:g.17350553C>T	missense_variant	Likely_pathogenic
1	17359555	C	A	SDHB	ENST00000375499.3:c.286G>T	1:g.17359555C>A	missense_variant&splice_region_variant	Likely_pathogenic
1	17413152	C	T	PADI2	ENST00000375486.4:c.698G>A	1:g.17413152C>T	missense_variant	Likely_benign
1	17552573	A	G	PADI1	ENST00000375471.4:c.572A>G	1:g.17552573A>G	missense_variant	Likely_benign
1	17657592	T	C	PADI4	ENST00000375448.4:c.221T>C	1:g.17657592T>C	missense_variant	Benign
1	17668888	A	G	PADI4	ENST00000375448.4:c.926A>G	1:g.17668888A>G	missense_variant	Benign
1	18807854	G	T	KLHDC7A	ENST00000400664.1:c.379G>T	1:g.18807854G>T	missense_variant	Benign
1	18809019	A	G	KLHDC7A	ENST00000400664.1:c.1544A>G	1:g.18809019A>G	missense_variant	Benign
1	19186093	G	A	TAS1R2	ENST00000375371.3:c.62C>T	1:g.19186093G>A	missense_variant	Benign
1	19549286	C	T	EMC1	ENST00000477853.1:c.2419G>A	1:g.19549286C>T	missense_variant	Likely_benign
1	19549982	T	A	EMC1	ENST00000477853.1:c.2284A>T	1:g.19549982T>A	missense_variant	Likely_benign
1	19564537	C	G	EMC1	ENST00000477853.1:c.1186G>C	1:g.19564537C>G	missense_variant	Likely_benign
1	19565320	A	G	EMC1	ENST00000477853.1:c.1058T>C	1:g.19565320A>G	missense_variant	Likely_benign
1	19566885	T	C	EMC1	ENST00000477853.1:c.692A>G	1:g.19566885T>C	missense_variant	Likely_benign
1	19609262	T	C	AKR7A3	ENST00000361640.4:c.959A>G	1:g.19609262T>C	missense_variant	Benign
1	19992298	G	C	HTR6	ENST00000289753.1:c.52G>C	1:g.19992298G>C	missense_variant	Benign
1	20005854	C	T	HTR6	ENST00000289753.1:c.1316C>T	1:g.20005854C>T	missense_variant	Likely_benign
1	20834489	C	T	MUL1	ENST00000264198.3:c.29G>A	1:g.20834489C>T	missense_variant	Benign
1	20960333	C	T	PINK1	ENST00000321556.4:c.292C>T	1:g.20960333C>T	missense_variant	Likely_pathogenic
1	20964505	G	C	PINK1	ENST00000321556.4:c.558G>C	1:g.20964505G>C	missense_variant	Benign
1	21155679	A	G	EIF4G3	ENST00000602326.1:c.3998T>C	1:g.21155679A>G	missense_variant	Benign
1	21551817	C	T	ECE1	ENST00000374893.6:c.1966G>A	1:g.21551817C>T	missense_variant	Likely_pathogenic
1	21551823	C	T	ECE1	ENST00000374893.6:c.1960G>A	1:g.21551823C>T	missense_variant	Likely_benign
1	21880615	T	C	ALPL	ENST00000374840.3:c.41T>C	1:g.21880615T>C	missense_variant	Likely_pathogenic
1	21887163	A	C	ALPL	ENST00000374840.3:c.106A>C	1:g.21887163A>C	missense_variant	Likely_pathogenic
1	21887175	G	A	ALPL	ENST00000374840.3:c.118G>A	1:g.21887175G>A	missense_variant	Likely_pathogenic
1	21887197	A	T	ALPL	ENST00000374840.3:c.140A>T	1:g.21887197A>T	missense_variant	Likely_pathogenic
1	21887203	A	T	ALPL	ENST00000374840.3:c.146A>T	1:g.21887203A>T	missense_variant	Likely_pathogenic
1	21887602	C	A	ALPL	ENST00000374840.3:c.194C>A	1:g.21887602C>A	missense_variant	Likely_pathogenic
1	21887611	C	T	ALPL	ENST00000374840.3:c.203C>T	1:g.21887611C>T	missense_variant	Pathogenic
1	21887620	G	A	ALPL	ENST00000374840.3:c.212G>A	1:g.21887620G>A	missense_variant	Pathogenic
1	21887622	A	G	ALPL	ENST00000374840.3:c.214A>G	1:g.21887622A>G	missense_variant	Likely_pathogenic
1	21887631	G	A	ALPL	ENST00000374840.3:c.223G>A	1:g.21887631G>A	missense_variant	Pathogenic
1	21887691	G	A	ALPL	ENST00000374840.3:c.283G>A	1:g.21887691G>A	missense_variant	Likely_pathogenic
1	21887692	T	A	ALPL	ENST00000374840.3:c.284T>A	1:g.21887692T>A	missense_variant	Likely_pathogenic
1	21889651	G	T	ALPL	ENST00000374840.3:c.346G>T	1:g.21889651G>T	missense_variant	Likely_pathogenic
1	21889657	C	A	ALPL	ENST00000374840.3:c.352C>A	1:g.21889657C>A	missense_variant	Likely_pathogenic
1	21889666	G	A	ALPL	ENST00000374840.3:c.361G>A	1:g.21889666G>A	missense_variant	Likely_pathogenic
1	21889699	G	A	ALPL	ENST00000374840.3:c.394G>A	1:g.21889699G>A	missense_variant	Likely_pathogenic
1	21889700	C	G	ALPL	ENST00000374840.3:c.395C>G	1:g.21889700C>G	missense_variant	Likely_pathogenic
1	21889727	C	T	ALPL	ENST00000374840.3:c.422C>T	1:g.21889727C>T	missense_variant	Likely_pathogenic
1	21889759	C	T	ALPL	ENST00000374840.3:c.454C>T	1:g.21889759C>T	missense_variant	Likely_pathogenic
1	21890545	G	A	ALPL	ENST00000374840.3:c.484G>A	1:g.21890545G>A	missense_variant	Pathogenic
1	21890569	A	G	ALPL	ENST00000374840.3:c.508A>G	1:g.21890569A>G	missense_variant	Likely_pathogenic
1	21890591	C	T	ALPL	ENST00000374840.3:c.530C>T	1:g.21890591C>T	missense_variant	Pathogenic
1	21890593	T	C	ALPL	ENST00000374840.3:c.532T>C	1:g.21890593T>C	missense_variant	Pathogenic
1	21890597	C	T	ALPL	ENST00000374840.3:c.536C>T	1:g.21890597C>T	missense_variant	Likely_pathogenic
1	21890603	C	G	ALPL	ENST00000374840.3:c.542C>G	1:g.21890603C>G	missense_variant	Likely_pathogenic
1	21890612	G	A	ALPL	ENST00000374840.3:c.551G>A	1:g.21890612G>A	missense_variant	Pathogenic
1	21890633	A	G	ALPL	ENST00000374840.3:c.572A>G	1:g.21890633A>G	missense_variant	Pathogenic
1	21890662	T	C	ALPL	ENST00000374840.3:c.601T>C	1:g.21890662T>C	missense_variant	Likely_pathogenic
1	21894607	G	C	ALPL	ENST00000374840.3:c.659G>C	1:g.21894607G>C	missense_variant	Pathogenic
1	21896820	G	T	ALPL	ENST00000374840.3:c.815G>T	1:g.21896820G>T	missense_variant	Pathogenic
1	21900169	C	A	ALPL	ENST00000374840.3:c.874C>A	1:g.21900169C>A	missense_variant	Likely_pathogenic
1	21900191	T	C	ALPL	ENST00000374840.3:c.896T>C	1:g.21900191T>C	missense_variant	Pathogenic
1	21900226	G	A	ALPL	ENST00000374840.3:c.931G>A	1:g.21900226G>A	missense_variant	Pathogenic
1	21900256	C	T	ALPL	ENST00000374840.3:c.961C>T	1:g.21900256C>T	missense_variant	Likely_benign
1	21900262	A	G	ALPL	ENST00000374840.3:c.967A>G	1:g.21900262A>G	missense_variant	Likely_pathogenic
1	21900271	G	C	ALPL	ENST00000374840.3:c.976G>C	1:g.21900271G>C	missense_variant	Pathogenic
1	21900275	T	G	ALPL	ENST00000374840.3:c.980T>G	1:g.21900275T>G	missense_variant	Pathogenic
1	21902235	T	C	ALPL	ENST00000374840.3:c.1007T>C	1:g.21902235T>C	missense_variant	Likely_pathogenic
1	21902243	G	A	ALPL	ENST00000374840.3:c.1015G>A	1:g.21902243G>A	missense_variant	Pathogenic
1	21902251	T	A	ALPL	ENST00000374840.3:c.1023T>A	1:g.21902251T>A	missense_variant	Pathogenic
1	21902328	C	T	ALPL	ENST00000374840.3:c.1100C>T	1:g.21902328C>T	missense_variant	Likely_pathogenic
1	21902348	G	A	ALPL	ENST00000374840.3:c.1120G>A	1:g.21902348G>A	missense_variant	Pathogenic
1	21902358	C	T	ALPL	ENST00000374840.3:c.1130C>T	1:g.21902358C>T	missense_variant	Likely_pathogenic
1	21902373	T	A	ALPL	ENST00000374840.3:c.1145T>A	1:g.21902373T>A	missense_variant	Likely_pathogenic
1	21902391	A	G	ALPL	ENST00000374840.3:c.1163A>G	1:g.21902391A>G	missense_variant	Likely_pathogenic
1	21902394	C	A	ALPL	ENST00000374840.3:c.1166C>A	1:g.21902394C>A	missense_variant	Likely_pathogenic
1	21902411	A	G	ALPL	ENST00000374840.3:c.1183A>G	1:g.21902411A>G	missense_variant	Pathogenic
1	21903020	G	T	ALPL	ENST00000374840.3:c.1195G>T	1:g.21903020G>T	missense_variant	Likely_pathogenic
1	21903056	A	G	ALPL	ENST00000374840.3:c.1231A>G	1:g.21903056A>G	missense_variant	Pathogenic
1	21903065	C	A	ALPL	ENST00000374840.3:c.1240C>A	1:g.21903065C>A	missense_variant	Pathogenic
1	21903068	T	G	ALPL	ENST00000374840.3:c.1243T>G	1:g.21903068T>G	missense_variant	Likely_pathogenic
1	21903093	T	C	ALPL	ENST00000374840.3:c.1268T>C	1:g.21903093T>C	missense_variant	Likely_pathogenic
1	21903101	G	A	ALPL	ENST00000374840.3:c.1276G>A	1:g.21903101G>A	missense_variant	Pathogenic
1	21903108	G	C	ALPL	ENST00000374840.3:c.1283G>C	1:g.21903108G>C	missense_variant	Likely_pathogenic
1	21903894	C	T	ALPL	ENST00000374840.3:c.1328C>T	1:g.21903894C>T	missense_variant	Pathogenic/Likely_pathogenic
1	21903902	G	A	ALPL	ENST00000374840.3:c.1336G>A	1:g.21903902G>A	missense_variant	Likely_pathogenic
1	21903906	T	C	ALPL	ENST00000374840.3:c.1340T>C	1:g.21903906T>C	missense_variant	Likely_pathogenic
1	21903920	G	A	ALPL	ENST00000374840.3:c.1354G>A	1:g.21903920G>A	missense_variant	Pathogenic
1	21903926	C	T	ALPL	ENST00000374840.3:c.1360C>T	1:g.21903926C>T	missense_variant	Likely_pathogenic
1	21903930	G	A	ALPL	ENST00000374840.3:c.1364G>A	1:g.21903930G>A	missense_variant	Likely_pathogenic
1	21903933	G	A	ALPL	ENST00000374840.3:c.1367G>A	1:g.21903933G>A	missense_variant	Likely_pathogenic
1	21903933	G	C	ALPL	ENST00000374840.3:c.1367G>C	1:g.21903933G>C	missense_variant	Pathogenic
1	21903968	G	T	ALPL	ENST00000374840.3:c.1402G>T	1:g.21903968G>T	missense_variant	Likely_pathogenic
1	21903968	G	A	ALPL	ENST00000374840.3:c.1402G>A	1:g.21903968G>A	missense_variant	Pathogenic
1	21903969	C	T	ALPL	ENST00000374840.3:c.1403C>T	1:g.21903969C>T	missense_variant	Pathogenic/Likely_pathogenic
1	21903984	G	A	ALPL	ENST00000374840.3:c.1418G>A	1:g.21903984G>A	missense_variant	Likely_pathogenic
1	21903992	G	C	ALPL	ENST00000374840.3:c.1426G>C	1:g.21903992G>C	missense_variant	Likely_pathogenic
1	21903993	A	C	ALPL	ENST00000374840.3:c.1427A>C	1:g.21903993A>C	missense_variant	Pathogenic/Likely_pathogenic
1	21903993	A	G	ALPL	ENST00000374840.3:c.1427A>G	1:g.21903993A>G	missense_variant	Likely_pathogenic
1	21904010	C	A	ALPL	ENST00000374840.3:c.1444C>A	1:g.21904010C>A	missense_variant	Pathogenic
1	21904045	C	A	ALPL	ENST00000374840.3:c.1479C>A	1:g.21904045C>A	missense_variant	Pathogenic
1	22151198	T	G	HSPG2	ENST00000374695.3:c.12664A>C	1:g.22151198T>G	missense_variant&splice_region_variant	Likely_benign
1	22165510	A	G	HSPG2	ENST00000374695.3:c.9958T>C	1:g.22165510A>G	missense_variant	Likely_pathogenic
1	22199521	T	C	HSPG2	ENST00000374695.3:c.3857A>G	1:g.22199521T>C	missense_variant	Likely_benign
1	22214126	C	T	HSPG2	ENST00000374695.3:c.745G>A	1:g.22214126C>T	missense_variant	Likely_benign
1	22310215	C	T	CELA3B	ENST00000337107.6:c.391C>T	1:g.22310215C>T	missense_variant	Benign
1	22405038	T	A	CDC42	ENST00000344548.3:c.67T>A	1:g.22405038T>A	missense_variant	Likely_pathogenic
1	22405072	C	A	CDC42	ENST00000344548.3:c.101C>A	1:g.22405072C>A	missense_variant	Likely_pathogenic
1	22417943	A	G	CDC42	ENST00000344548.3:c.509A>G	1:g.22417943A>G	missense_variant	Likely_pathogenic
1	22417997	G	A	CDC42	ENST00000344548.3:c.563G>A	1:g.22417997G>A	missense_variant	Pathogenic
1	22924646	C	T	EPHA8	ENST00000166244.3:c.2119C>T	1:g.22924646C>T	missense_variant&splice_region_variant	Benign
1	22927503	G	A	EPHA8	ENST00000166244.3:c.2651G>A	1:g.22927503G>A	missense_variant	Likely_benign
1	22965631	G	T	C1QA	ENST00000374642.3:c.469G>T	1:g.22965631G>T	missense_variant	Likely_pathogenic
1	22970524	T	C	C1QC	ENST00000374639.3:c.8T>C	1:g.22970524T>C	missense_variant	Benign
1	22987724	A	T	C1QB	ENST00000314933.6:c.607A>T	1:g.22987724A>T	missense_variant	Likely_benign
1	23346372	A	G	KDM1A	ENST00000400181.4:c.283A>G	1:g.23346372A>G	missense_variant	Likely_benign
1	23403722	A	G	KDM1A	ENST00000400181.4:c.1736A>G	1:g.23403722A>G	missense_variant&splice_region_variant	Likely_pathogenic
1	23418803	G	C	LUZP1	ENST00000302291.4:c.1952C>G	1:g.23418803G>C	missense_variant	Benign
1	23757529	G	T	ASAP3	ENST00000336689.3:c.2636C>A	1:g.23757529G>T	missense_variant&splice_region_variant	Likely_benign
1	23842943	G	A	E2F2	ENST00000361729.2:c.929C>T	1:g.23842943G>A	missense_variant	Benign
1	23847537	G	A	E2F2	ENST00000361729.2:c.605C>T	1:g.23847537G>A	missense_variant	Likely_benign
1	24125135	G	T	GALE	ENST00000374497.3:c.207C>A	1:g.24125135G>T	missense_variant	Likely_pathogenic
1	24189754	G	A	FUCA1	ENST00000374479.3:c.532C>T	1:g.24189754G>A	missense_variant	Likely_benign
1	24201911	C	T	CNR2	ENST00000536471.1:c.197G>A	1:g.24201911C>T	missense_variant	Benign
1	24657920	A	G	GRHL3	ENST00000350501.5:c.22A>G	1:g.24657920A>G	missense_variant	Likely_pathogenic
1	24657930	G	A	GRHL3	ENST00000350501.5:c.32G>A	1:g.24657930G>A	missense_variant	Likely_pathogenic
1	24668729	G	A	GRHL3	ENST00000350501.5:c.1172G>A	1:g.24668729G>A	missense_variant	Pathogenic
1	25715490	T	C	RHCE	ENST00000294413.7:c.916A>G	1:g.25715490T>C	missense_variant	Likely_benign
1	25735255	G	C	RHCE	ENST00000294413.7:c.254C>G	1:g.25735255G>C	missense_variant	Benign
1	25944454	C	G	MAN1C1	ENST00000374332.4:c.166C>G	1:g.25944454C>G	missense_variant	Benign
1	26135083	G	C	SEPN1	ENST00000361547.2:c.550G>C	1:g.26135083G>C	missense_variant	Benign/Likely_benign
1	26135113	G	C	SEPN1	ENST00000361547.2:c.580G>C	1:g.26135113G>C	missense_variant	Benign
1	26135571	C	T	SEPN1	ENST00000361547.2:c.802C>T	1:g.26135571C>T	missense_variant	Pathogenic/Likely_pathogenic
1	26135641	G	A	SEPN1	ENST00000361547.2:c.872G>A	1:g.26135641G>A	missense_variant&splice_region_variant	Pathogenic/Likely_pathogenic
1	26136208	G	A	SEPN1	ENST00000361547.2:c.907G>A	1:g.26136208G>A	missense_variant	Likely_benign
1	26139280	T	G	SEPN1	ENST00000361547.2:c.1384T>G	1:g.26139280T>G	missense_variant	Pathogenic
1	26140380	C	T	SEPN1	ENST00000361547.2:c.1396C>T	1:g.26140380C>T	missense_variant	Pathogenic
1	26140641	T	A	RP1-317E23.6	ENST00000527604.1:c.95T>A	1:g.26140641T>A	missense_variant&NMD_transcript_variant	Likely_pathogenic
1	26385103	G	T	TRIM63	ENST00000374272.3:c.609C>A	1:g.26385103G>T	missense_variant	Likely_benign
1	26387768	G	C	TRIM63	ENST00000374272.3:c.390C>G	1:g.26387768G>C	missense_variant	Pathogenic
1	26509049	G	A	CNKSR1	ENST00000361530.6:c.598G>A	1:g.26509049G>A	missense_variant	Likely_benign
1	26510317	C	G	CNKSR1	ENST00000361530.6:c.851C>G	1:g.26510317C>G	missense_variant	Benign
1	26511622	G	A	CNKSR1	ENST00000361530.6:c.1253G>A	1:g.26511622G>A	missense_variant	Benign
1	26513940	T	C	CNKSR1	ENST00000361530.6:c.1421T>C	1:g.26513940T>C	missense_variant	Benign
1	26515307	C	A	CNKSR1	ENST00000361530.6:c.1735C>A	1:g.26515307C>A	missense_variant	Benign
1	26515416	G	A	CNKSR1	ENST00000361530.6:c.1844G>A	1:g.26515416G>A	missense_variant	Benign
1	26515840	G	A	CNKSR1	ENST00000361530.6:c.1943G>A	1:g.26515840G>A	missense_variant	Likely_benign
1	26586167	G	T	CEP85	ENST00000252992.4:c.1215G>T	1:g.26586167G>T	missense_variant	Benign
1	26764756	GC	AA	DHDDS	ENST00000360009.2:c.161_162delinsAA	1:g.26764756_26764757delinsAA	missense_variant	Likely_pathogenic
1	26784355	A	G	DHDDS	ENST00000360009.2:c.616A>G	1:g.26784355A>G	missense_variant	Likely_pathogenic
1	27023267	G	A	ARID1A	ENST00000324856.7:c.373G>A	1:g.27023267G>A	missense_variant	Benign
1	27023270	G	A	ARID1A	ENST00000324856.7:c.376G>A	1:g.27023270G>A	missense_variant	Likely_benign
1	27023333	G	C	ARID1A	ENST00000324856.7:c.439G>C	1:g.27023333G>C	missense_variant	Likely_benign
1	27023376	T	C	ARID1A	ENST00000324856.7:c.482T>C	1:g.27023376T>C	missense_variant	Likely_benign
1	27023441	G	A	ARID1A	ENST00000324856.7:c.547G>A	1:g.27023441G>A	missense_variant	Benign
1	27023759	C	T	ARID1A	ENST00000324856.7:c.865C>T	1:g.27023759C>T	missense_variant	Likely_benign
1	27056296	C	T	ARID1A	ENST00000324856.7:c.1292C>T	1:g.27056296C>T	missense_variant	Likely_benign
1	27089659	T	C	ARID1A	ENST00000324856.7:c.2615T>C	1:g.27089659T>C	missense_variant	Likely_benign
1	27089712	A	G	ARID1A	ENST00000324856.7:c.2668A>G	1:g.27089712A>G	missense_variant	Likely_benign
1	27089742	G	A	ARID1A	ENST00000324856.7:c.2698G>A	1:g.27089742G>A	missense_variant	Likely_benign
1	27092797	A	G	ARID1A	ENST00000324856.7:c.2818A>G	1:g.27092797A>G	missense_variant	Likely_benign
1	27092950	A	C	ARID1A	ENST00000324856.7:c.2881A>C	1:g.27092950A>C	missense_variant&splice_region_variant	Likely_benign
1	27094338	G	A	ARID1A	ENST00000324856.7:c.3046G>A	1:g.27094338G>A	missense_variant	Benign
1	27094438	T	G	ARID1A	ENST00000324856.7:c.3146T>G	1:g.27094438T>G	missense_variant	Likely_pathogenic
1	27094461	T	C	ARID1A	ENST00000324856.7:c.3169T>C	1:g.27094461T>C	missense_variant	Likely_pathogenic
1	27097641	C	A	ARID1A	ENST00000324856.7:c.3230C>A	1:g.27097641C>A	missense_variant	Pathogenic/Likely_pathogenic
1	27099108	C	T	ARID1A	ENST00000324856.7:c.3524C>T	1:g.27099108C>T	missense_variant	Likely_benign
1	27100171	C	T	ARID1A	ENST00000324856.7:c.3967C>T	1:g.27100171C>T	missense_variant	Likely_benign
1	27100369	A	G	ARID1A	ENST00000324856.7:c.4081A>G	1:g.27100369A>G	missense_variant	Benign
1	27101022	A	G	ARID1A	ENST00000324856.7:c.4304A>G	1:g.27101022A>G	missense_variant	Benign
1	27101294	G	A	ARID1A	ENST00000324856.7:c.4576G>A	1:g.27101294G>A	missense_variant	Likely_benign
1	27101442	C	A	ARID1A	ENST00000324856.7:c.4724C>A	1:g.27101442C>A	missense_variant	Likely_benign
1	27101469	A	G	ARID1A	ENST00000324856.7:c.4751A>G	1:g.27101469A>G	missense_variant	Benign
1	27101597	C	G	ARID1A	ENST00000324856.7:c.4879C>G	1:g.27101597C>G	missense_variant	Benign
1	27105514	C	T	ARID1A	ENST00000324856.7:c.5125C>T	1:g.27105514C>T	missense_variant&splice_region_variant	Likely_pathogenic
1	27105694	C	G	ARID1A	ENST00000324856.7:c.5305C>G	1:g.27105694C>G	missense_variant	Likely_benign
1	27105838	G	A	ARID1A	ENST00000324856.7:c.5449G>A	1:g.27105838G>A	missense_variant	Likely_benign
1	27106004	C	T	ARID1A	ENST00000324856.7:c.5615C>T	1:g.27106004C>T	missense_variant	Benign
1	27106352	T	C	ARID1A	ENST00000324856.7:c.5963T>C	1:g.27106352T>C	missense_variant	Likely_pathogenic
1	27106459	C	T	ARID1A	ENST00000324856.7:c.6070C>T	1:g.27106459C>T	missense_variant	Likely_benign
1	27106720	G	A	ARID1A	ENST00000324856.7:c.6331G>A	1:g.27106720G>A	missense_variant	Likely_benign
1	27107098	G	A	ARID1A	ENST00000324856.7:c.6709G>A	1:g.27107098G>A	missense_variant	Likely_benign
1	27107119	G	T	ARID1A	ENST00000324856.7:c.6730G>T	1:g.27107119G>T	missense_variant	Likely_benign
1	27657230	G	A	TMEM222	ENST00000374076.4:c.214G>A	1:g.27657230G>A	missense_variant	Pathogenic
1	27683180	T	C	MAP3K6	ENST00000493901.1:c.3425A>G	1:g.27683180T>C	missense_variant	Benign
1	27690770	A	C	MAP3K6	ENST00000493901.1:c.620T>G	1:g.27690770A>C	missense_variant	Benign
1	27739150	G	A	WASF2	ENST00000430629.2:c.740C>T	1:g.27739150G>A	missense_variant	Likely_benign
1	27873963	G	A	AHDC1	ENST00000374011.2:c.4664C>T	1:g.27873963G>A	missense_variant	Benign
1	27874024	C	T	AHDC1	ENST00000374011.2:c.4603G>A	1:g.27874024C>T	missense_variant	Benign
1	27874298	G	C	AHDC1	ENST00000374011.2:c.4329C>G	1:g.27874298G>C	missense_variant	Benign
1	27874582	T	C	AHDC1	ENST00000374011.2:c.4045A>G	1:g.27874582T>C	missense_variant	Likely_benign
1	27874627	C	T	AHDC1	ENST00000374011.2:c.4000G>A	1:g.27874627C>T	missense_variant	Likely_benign
1	27874798	C	T	AHDC1	ENST00000374011.2:c.3829G>A	1:g.27874798C>T	missense_variant	Likely_benign
1	27875260	C	T	AHDC1	ENST00000374011.2:c.3367G>A	1:g.27875260C>T	missense_variant	Benign
1	27875377	C	T	AHDC1	ENST00000374011.2:c.3250G>A	1:g.27875377C>T	missense_variant	Likely_benign
1	27875742	G	A	AHDC1	ENST00000374011.2:c.2885C>T	1:g.27875742G>A	missense_variant	Likely_benign
1	27876438	T	G	AHDC1	ENST00000374011.2:c.2189A>C	1:g.27876438T>G	missense_variant	Likely_benign
1	27876742	C	T	AHDC1	ENST00000374011.2:c.1885G>A	1:g.27876742C>T	missense_variant	Likely_benign
1	27877180	C	T	AHDC1	ENST00000374011.2:c.1447G>A	1:g.27877180C>T	missense_variant	Benign
1	27877537	G	A	AHDC1	ENST00000374011.2:c.1090C>T	1:g.27877537G>A	missense_variant	Likely_benign
1	27877590	C	T	AHDC1	ENST00000374011.2:c.1037G>A	1:g.27877590C>T	missense_variant	Likely_benign
1	27877753	C	T	AHDC1	ENST00000374011.2:c.874G>A	1:g.27877753C>T	missense_variant	Likely_benign
1	27877840	C	G	AHDC1	ENST00000374011.2:c.787G>C	1:g.27877840C>G	missense_variant	Likely_benign
1	27878323	C	T	AHDC1	ENST00000374011.2:c.304G>A	1:g.27878323C>T	missense_variant	Likely_benign
1	27878340	C	T	AHDC1	ENST00000374011.2:c.287G>A	1:g.27878340C>T	missense_variant	Likely_benign
1	27878379	G	C	AHDC1	ENST00000374011.2:c.248C>G	1:g.27878379G>C	missense_variant	Benign
1	27878502	C	T	AHDC1	ENST00000374011.2:c.125G>A	1:g.27878502C>T	missense_variant	Benign
1	27878520	C	G	AHDC1	ENST00000374011.2:c.107G>C	1:g.27878520C>G	missense_variant	Benign
1	28206250	T	C	THEMIS2	ENST00000373921.3:c.331T>C	1:g.28206250T>C	missense_variant	Benign
1	28476713	C	T	PTAFR	ENST00000373857.3:c.820G>A	1:g.28476713C>T	missense_variant	Benign
1	28595709	C	T	SESN2	ENST00000253063.3:c.106C>T	1:g.28595709C>T	missense_variant	Likely_benign
1	28598287	C	T	SESN2	ENST00000253063.3:c.259C>T	1:g.28598287C>T	missense_variant	Benign
1	28600574	C	T	SESN2	ENST00000253063.3:c.925C>T	1:g.28600574C>T	missense_variant	Benign
1	28661074	C	T	MED18	ENST00000373842.4:c.220C>T	1:g.28661074C>T	missense_variant	Likely_benign
1	29522507	C	A	MECR	ENST00000263702.6:c.910G>T	1:g.29522507C>A	missense_variant	Pathogenic
1	31188019	T	G	MATN1	ENST00000373765.4:c.1345A>C	1:g.31188019T>G	missense_variant	Benign
1	31194539	C	T	MATN1	ENST00000373765.4:c.154G>A	1:g.31194539C>T	missense_variant	Benign
1	31349983	C	T	SDC3	ENST00000339394.6:c.286G>A	1:g.31349983C>T	missense_variant	Benign
1	31532193	C	T	PUM1	ENST00000426105.2:c.221G>A	1:g.31532193C>T	missense_variant	Likely_pathogenic
1	31845854	T	C	FABP3	ENST00000373713.2:c.8A>G	1:g.31845854T>C	missense_variant	Likely_benign
1	31897587	G	A	SERINC2	ENST00000373710.1:c.286G>A	1:g.31897587G>A	missense_variant	Benign
1	32145415	G	T	COL16A1	ENST00000373672.3:c.2708C>A	1:g.32145415G>T	missense_variant	Benign
1	32158076	T	C	COL16A1	ENST00000373672.3:c.1193A>G	1:g.32158076T>C	missense_variant&splice_region_variant	Likely_benign
1	32280190	G	C	SPOCD1	ENST00000360482.2:c.745C>G	1:g.32280190G>C	missense_variant	Likely_benign
1	32508155	C	T	KHDRBS1	ENST00000327300.7:c.1262C>T	1:g.32508155C>T	missense_variant	Likely_pathogenic
1	32660697	C	G	TXLNA	ENST00000373609.1:c.1542C>G	1:g.32660697C>G	missense_variant	Benign
1	33241596	C	T	YARS	ENST00000373477.4:c.1573G>A	1:g.33241596C>T	missense_variant	Pathogenic
1	33252555	A	G	YARS	ENST00000373477.4:c.806T>C	1:g.33252555A>G	missense_variant	Pathogenic/Likely_pathogenic
1	33256809	G	A	YARS	ENST00000373477.4:c.638C>T	1:g.33256809G>A	missense_variant	Pathogenic
1	33276330	TC	AT	YARS	ENST00000373477.4:c.241_242delinsAT	1:g.33276330_33276331delinsAT	missense_variant	Pathogenic
1	33557813	C	T	ADC	ENST00000294517.6:c.442C>T	1:g.33557813C>T	missense_variant	Benign
1	33612789	C	T	TRIM62	ENST00000291416.5:c.1417G>A	1:g.33612789C>T	missense_variant	Benign
1	33799807	C	T	PHC2	ENST00000257118.5:c.1642G>A	1:g.33799807C>T	missense_variant	Benign
1	33820016	G	A	PHC2	ENST00000257118.5:c.1541C>T	1:g.33820016G>A	missense_variant	Likely_benign
1	33820731	C	T	PHC2	ENST00000257118.5:c.1100G>A	1:g.33820731C>T	missense_variant	Benign
1	35250497	G	C	GJB3	ENST00000373366.2:c.134G>C	1:g.35250497G>C	missense_variant	Likely_pathogenic
1	35259935	G	T	GJA4	ENST00000342280.4:c.121G>T	1:g.35259935G>T	missense_variant	Pathogenic
1	35260208	C	T	GJA4	ENST00000342280.4:c.394C>T	1:g.35260208C>T	missense_variant	Benign
1	35260586	C	T	GJA4	ENST00000342280.4:c.772C>T	1:g.35260586C>T	missense_variant	Benign
1	35370851	G	T	DLGAP3	ENST00000373347.1:c.134C>A	1:g.35370851G>T	missense_variant	Likely_benign
1	35370852	G	T	DLGAP3	ENST00000373347.1:c.133C>A	1:g.35370852G>T	missense_variant	Likely_benign
1	35915492	G	A	KIAA0319L	ENST00000325722.3:c.2329C>T	1:g.35915492G>A	missense_variant	Likely_benign
1	35944609	T	C	KIAA0319L	ENST00000325722.3:c.871A>G	1:g.35944609T>C	missense_variant	Benign
1	35944705	C	T	KIAA0319L	ENST00000325722.3:c.775G>A	1:g.35944705C>T	missense_variant	Likely_benign
1	35944780	T	C	KIAA0319L	ENST00000325722.3:c.700A>G	1:g.35944780T>C	missense_variant	Likely_benign
1	36028146	G	C	NCDN	ENST00000373243.2:c.1297G>C	1:g.36028146G>C	missense_variant	Likely_pathogenic
1	36028850	G	A	NCDN	ENST00000373243.2:c.1433G>A	1:g.36028850G>A	missense_variant	Likely_pathogenic
1	36028909	T	C	NCDN	ENST00000373243.2:c.1492T>C	1:g.36028909T>C	missense_variant	Likely_pathogenic
1	36031029	C	T	NCDN	ENST00000373243.2:c.1955C>T	1:g.36031029C>T	missense_variant	Likely_pathogenic
1	36359331	T	G	AGO1	ENST00000373204.4:c.569T>G	1:g.36359331T>G	missense_variant	Likely_pathogenic
1	36359345	G	A	AGO1	ENST00000373204.4:c.583G>A	1:g.36359345G>A	missense_variant	Likely_pathogenic
1	36359357	G	A	AGO1	ENST00000373204.4:c.595G>A	1:g.36359357G>A	missense_variant	Likely_pathogenic
1	36367127	A	G	AGO1	ENST00000373204.4:c.1073A>G	1:g.36367127A>G	missense_variant	Likely_pathogenic
1	36384011	A	T	AGO1	ENST00000373204.4:c.2252A>T	1:g.36384011A>T	missense_variant	Likely_pathogenic
1	36384779	A	T	AGO1	ENST00000373204.4:c.2389A>T	1:g.36384779A>T	missense_variant	Likely_pathogenic
1	36499843	A	G	AGO3	ENST00000373191.4:c.1660A>G	1:g.36499843A>G	missense_variant	Benign
1	36563918	TG	AC	COL8A2	ENST00000397799.1:c.1363_1364delinsGT	1:g.36563918_36563919delinsAC	missense_variant	Pathogenic
1	36563981	C	T	COL8A2	ENST00000397799.1:c.1301G>A	1:g.36563981C>T	missense_variant	Likely_benign
1	36638146	G	A	MAP7D1	ENST00000373151.2:c.542G>A	1:g.36638146G>A	missense_variant	Benign
1	36932335	G	A	CSF3R	ENST00000373103.1:c.2215C>T	1:g.36932335G>A	missense_variant	Pathogenic
1	37499626	G	T	GRIK3	ENST00000373091.3:c.84C>A	1:g.37499626G>T	missense_variant	Benign
1	37941396	C	T	ZC3H12A	ENST00000373087.6:c.299C>T	1:g.37941396C>T	missense_variant	Benign
1	38027737	A	C	DNALI1	ENST00000296218.7:c.698A>C	1:g.38027737A>C	missense_variant	Likely_benign
1	38027796	A	C	DNALI1	ENST00000296218.7:c.757A>C	1:g.38027796A>C	missense_variant	Benign
1	38078500	C	T	RSPO1	ENST00000356545.2:c.719G>A	1:g.38078500C>T	missense_variant	Benign
1	38079448	C	A	RSPO1	ENST00000356545.2:c.553G>T	1:g.38079448C>A	missense_variant	Likely_benign
1	38192825	G	A	EPHA10	ENST00000373048.4:c.1721C>T	1:g.38192825G>A	missense_variant	Benign
1	38197152	C	T	EPHA10	ENST00000373048.4:c.1594G>A	1:g.38197152C>T	missense_variant	Benign
1	38270079	A	G	YRDC	ENST00000373044.2:c.662T>C	1:g.38270079A>G	missense_variant	Pathogenic
1	38273602	G	A	YRDC	ENST00000373044.2:c.251C>T	1:g.38273602G>A	missense_variant	Pathogenic
1	38288227	G	A	MTF1	ENST00000373036.4:c.1333C>T	1:g.38288227G>A	missense_variant	Likely_benign
1	38288242	G	A	MTF1	ENST00000373036.4:c.1318C>T	1:g.38288242G>A	missense_variant	Benign
1	38289462	G	A	MTF1	ENST00000373036.4:c.1091C>T	1:g.38289462G>A	missense_variant	Likely_benign
1	38323142	G	T	MTF1	ENST00000373036.4:c.189C>A	1:g.38323142G>T	missense_variant	Benign
1	38464670	C	T	FHL3	ENST00000373016.3:c.307G>A	1:g.38464670C>T	missense_variant	Benign
1	39340381	A	G	GJA9	ENST00000357771.3:c.1390T>C	1:g.39340381A>G	missense_variant	Benign
1	39340419	G	A	GJA9	ENST00000357771.3:c.1352C>T	1:g.39340419G>A	missense_variant	Benign
1	39835746	G	A	MACF1	ENST00000545844.1:c.6797G>A	1:g.39835746G>A	missense_variant	Likely_benign
1	39851427	G	A	MACF1	ENST00000545844.1:c.7984G>A	1:g.39851427G>A	missense_variant	Likely_benign
1	39920758	G	A	MACF1	ENST00000545844.1:c.14887G>A	1:g.39920758G>A	missense_variant	Likely_benign
1	39934393	A	T	MACF1	ENST00000545844.1:c.15683A>T	1:g.39934393A>T	missense_variant	Pathogenic
1	40124804	A	C	NT5C1A	ENST00000235628.1:c.1096T>G	1:g.40124804A>C	missense_variant	Benign
1	40230336	C	G	BMP8B	ENST00000372827.3:c.827G>C	1:g.40230336C>G	missense_variant	Benign
1	40309782	C	T	TRIT1	ENST00000316891.5:c.1225G>A	1:g.40309782C>T	missense_variant	Likely_pathogenic
1	40349111	C	A	TRIT1	ENST00000316891.5:c.53G>T	1:g.40349111C>A	missense_variant	Likely_benign
1	40546155	C	G	PPT1	ENST00000433473.3:c.541G>C	1:g.40546155C>G	missense_variant	Pathogenic/Likely_pathogenic
1	40558086	C	T	PPT1	ENST00000433473.3:c.218G>A	1:g.40558086C>T	missense_variant	Likely_pathogenic
1	40562828	T	C	PPT1	ENST00000433473.3:c.83A>G	1:g.40562828T>C	missense_variant	Benign
1	40668255	C	G	RLF	ENST00000372771.4:c.779C>G	1:g.40668255C>G	missense_variant	Benign
1	40702974	C	A	RLF	ENST00000372771.4:c.2600C>A	1:g.40702974C>A	missense_variant	Benign
1	40747039	A	G	ZMPSTE24	ENST00000372759.3:c.794A>G	1:g.40747039A>G	missense_variant	Pathogenic
1	40769270	G	A	COL9A2	ENST00000372748.3:c.1480C>T	1:g.40769270G>A	missense_variant	Likely_benign
1	40773149	TG	CA	COL9A2	ENST00000372748.3:c.976_977inv	1:g.40773149_40773150inv	missense_variant	Benign
1	40775828	A	C	COL9A2	ENST00000372748.3:c.747T>G	1:g.40775828A>C	missense_variant	Likely_benign
1	40928552	G	A	ZFP69B	ENST00000411995.2:c.896G>A	1:g.40928552G>A	missense_variant	Likely_benign
1	40980826	A	G	EXO5	ENST00000372703.1:c.610A>G	1:g.40980826A>G	missense_variant	Benign
1	41284345	A	T	KCNQ4	ENST00000347132.5:c.701A>T	1:g.41284345A>T	missense_variant	Pathogenic
1	41285569	A	C	KCNQ4	ENST00000347132.5:c.857A>C	1:g.41285569A>C	missense_variant	Likely_pathogenic
1	41471746	C	G	CTPS1	ENST00000372621.4:c.1276C>G	1:g.41471746C>G	missense_variant	Likely_benign
1	41474354	T	C	CTPS1	ENST00000372621.4:c.1417T>C	1:g.41474354T>C	missense_variant	Likely_benign
1	41976310	C	T	HIVEP3	ENST00000372583.1:c.7033G>A	1:g.41976310C>T	missense_variant	Benign
1	42049250	G	T	HIVEP3	ENST00000372583.1:c.1219C>A	1:g.42049250G>T	missense_variant	Likely_benign
1	43201645	A	C	CLDN19	ENST00000296387.1:c.530T>G	1:g.43201645A>C	missense_variant	Likely_pathogenic
1	43205652	G	A	CLDN19	ENST00000296387.1:c.83C>T	1:g.43205652G>A	missense_variant	Likely_pathogenic
1	43212680	G	A	LEPRE1	ENST00000236040.4:c.2318C>T	1:g.43212680G>A	missense_variant	Benign
1	43212831	C	T	LEPRE1	ENST00000236040.4:c.2167G>A	1:g.43212831C>T	missense_variant	Likely_benign
1	43212902	C	T	LEPRE1	ENST00000236040.4:c.2096G>A	1:g.43212902C>T	missense_variant	Likely_benign
1	43232449	C	T	LEPRE1	ENST00000236040.4:c.194G>A	1:g.43232449C>T	missense_variant	Likely_benign
1	43392894	C	T	SLC2A1	ENST00000426263.3:c.1297G>A	1:g.43392894C>T	missense_variant	Likely_benign
1	43393288	G	T	SLC2A1	ENST00000426263.3:c.1266C>A	1:g.43393288G>T	missense_variant	Pathogenic
1	43393295	A	G	SLC2A1	ENST00000426263.3:c.1259T>C	1:g.43393295A>G	missense_variant	Likely_pathogenic
1	43393320	A	G	SLC2A1	ENST00000426263.3:c.1234T>C	1:g.43393320A>G	missense_variant	Likely_pathogenic
1	43393418	A	G	SLC2A1	ENST00000426263.3:c.1136T>C	1:g.43393418A>G	missense_variant	Likely_pathogenic
1	43394912	C	T	SLC2A1	ENST00000426263.3:c.941G>A	1:g.43394912C>T	missense_variant	Likely_pathogenic
1	43394969	G	T	SLC2A1	ENST00000426263.3:c.884C>A	1:g.43394969G>T	missense_variant	Likely_pathogenic
1	43394975	T	G	SLC2A1	ENST00000426263.3:c.878A>C	1:g.43394975T>G	missense_variant	Likely_pathogenic
1	43395280	A	G	SLC2A1	ENST00000426263.3:c.851T>C	1:g.43395280A>G	missense_variant	Likely_pathogenic
1	43395298	A	G	SLC2A1	ENST00000426263.3:c.833T>C	1:g.43395298A>G	missense_variant	Pathogenic
1	43395439	A	G	SLC2A1	ENST00000426263.3:c.692T>C	1:g.43395439A>G	missense_variant	Likely_pathogenic
1	43396356	G	A	SLC2A1	ENST00000426263.3:c.457C>T	1:g.43396356G>A	missense_variant	Pathogenic
1	43396387	C	A	SLC2A1	ENST00000426263.3:c.426G>T	1:g.43396387C>A	missense_variant	Likely_pathogenic
1	43396413	C	A	SLC2A1	ENST00000426263.3:c.400G>T	1:g.43396413C>A	missense_variant	Likely_pathogenic
1	43396425	C	A	SLC2A1	ENST00000426263.3:c.388G>T	1:g.43396425C>A	missense_variant	Pathogenic
1	43396501	G	C	SLC2A1	ENST00000426263.3:c.312C>G	1:g.43396501G>C	missense_variant	Benign/Likely_benign
1	43396765	C	A	SLC2A1	ENST00000426263.3:c.227G>T	1:g.43396765C>A	missense_variant	Likely_pathogenic
1	43630315	T	A	EBNA1BP2	ENST00000431635.2:c.1034A>T	1:g.43630315T>A	missense_variant&splice_region_variant	Benign
1	43637246	G	C	EBNA1BP2	ENST00000431635.2:c.392C>G	1:g.43637246G>C	missense_variant	Benign
1	43777449	C	T	TIE1	ENST00000372476.3:c.1441C>T	1:g.43777449C>T	missense_variant	Pathogenic
1	43804305	G	A	MPL	ENST00000372470.3:c.305G>A	1:g.43804305G>A	missense_variant	Likely_pathogenic
1	43805010	T	C	MPL	ENST00000372470.3:c.460T>C	1:g.43805010T>C	missense_variant	Likely_pathogenic
1	43814659	C	T	MPL	ENST00000372470.3:c.1454C>T	1:g.43814659C>T	missense_variant	Likely_pathogenic
1	43815008	TG	AA	MPL	ENST00000372470.3:c.1543_1544delinsAA	1:g.43815008_43815009delinsAA	missense_variant	Pathogenic
1	43826794	G	A	CDC20	ENST00000372462.1:c.1081G>A	1:g.43826794G>A	missense_variant	Benign
1	43893708	G	A	SZT2	ENST00000562955.1:c.3667G>A	1:g.43893708G>A	missense_variant	Likely_benign
1	43905072	A	C	SZT2	ENST00000562955.1:c.6665A>C	1:g.43905072A>C	missense_variant	Likely_pathogenic
1	43905279	T	G	SZT2	ENST00000562955.1:c.6710T>G	1:g.43905279T>G	missense_variant	Likely_pathogenic
1	43908134	T	G	SZT2	ENST00000562955.1:c.7825T>G	1:g.43908134T>G	missense_variant	Pathogenic
1	43908671	C	G	SZT2	ENST00000562955.1:c.8162C>G	1:g.43908671C>G	missense_variant	Pathogenic
1	43917098	C	G	HYI	ENST00000372425.4:c.743G>C	1:g.43917098C>G	missense_variant	Benign
1	44056759	G	T	PTPRF	ENST00000359947.4:c.1066G>T	1:g.44056759G>T	missense_variant	Likely_benign
1	44063508	C	T	PTPRF	ENST00000359947.4:c.1903C>T	1:g.44063508C>T	missense_variant	Benign
1	44069648	C	T	PTPRF	ENST00000359947.4:c.2825C>T	1:g.44069648C>T	missense_variant	Benign
1	44084743	C	G	PTPRF	ENST00000359947.4:c.4516C>G	1:g.44084743C>G	missense_variant	Likely_benign
1	44087616	A	G	PTPRF	ENST00000359947.4:c.5666A>G	1:g.44087616A>G	missense_variant	Likely_benign
1	44087628	G	A	PTPRF	ENST00000359947.4:c.5678G>A	1:g.44087628G>A	missense_variant	Likely_benign
1	44133647	A	G	KDM4A	ENST00000372396.3:c.1120A>G	1:g.44133647A>G	missense_variant	Benign
1	44202052	G	A	ST3GAL3	ENST00000262915.3:c.119G>A	1:g.44202052G>A	missense_variant	Likely_pathogenic
1	44395873	G	T	ST3GAL3	ENST00000262915.3:c.1315G>T	1:g.44395873G>T	missense_variant	Pathogenic
1	44474217	T	A	SLC6A9	ENST00000360584.2:c.617A>T	1:g.44474217T>A	missense_variant	Likely_benign
1	44475721	G	A	SLC6A9	ENST00000360584.2:c.454C>T	1:g.44475721G>A	missense_variant	Likely_pathogenic
1	45101796	G	A	RNF220	ENST00000355387.2:c.1088G>A	1:g.45101796G>A	missense_variant	Pathogenic
1	45101802	G	A	RNF220	ENST00000355387.2:c.1094G>A	1:g.45101802G>A	missense_variant	Pathogenic
1	45189817	G	A	C1orf228	ENST00000458657.2:c.748G>A	1:g.45189817G>A	missense_variant	Benign
1	45292933	C	T	PTCH2	ENST00000372192.3:c.2420G>A	1:g.45292933C>T	missense_variant	Likely_benign
1	45293290	G	A	PTCH2	ENST00000372192.3:c.2155C>T	1:g.45293290G>A	missense_variant	Likely_benign
1	45293783	G	T	PTCH2	ENST00000372192.3:c.1790C>A	1:g.45293783G>T	missense_variant	Likely_benign
1	45293855	G	A	PTCH2	ENST00000372192.3:c.1718C>T	1:g.45293855G>A	missense_variant	Likely_benign
1	45347394	C	G	EIF2B3	ENST00000360403.2:c.674G>C	1:g.45347394C>G	missense_variant	Pathogenic
1	45469396	C	T	HECTD3	ENST00000372172.4:c.2446G>A	1:g.45469396C>T	missense_variant	Likely_benign
1	45471784	T	C	HECTD3	ENST00000372172.4:c.1730A>G	1:g.45471784T>C	missense_variant	Benign
1	45478812	T	A	UROD	ENST00000246337.4:c.138T>A	1:g.45478812T>A	missense_variant	Likely_pathogenic
1	45479354	G	A	UROD	ENST00000246337.4:c.365G>A	1:g.45479354G>A	missense_variant	Likely_benign
1	45479388	TGT	CCA	UROD	ENST00000246337.4:c.399_401delinsCCA	1:g.45479388_45479390delinsCCA	missense_variant	Likely_pathogenic
1	45479603	T	C	UROD	ENST00000246337.4:c.497T>C	1:g.45479603T>C	missense_variant	Pathogenic
1	45524311	C	T	ZSWIM5	ENST00000359600.5:c.1222G>A	1:g.45524311C>T	missense_variant	Benign
1	45792930	G	C	HPDL	ENST00000334815.3:c.110G>C	1:g.45792930G>C	missense_variant	Likely_pathogenic
1	45793052	G	A	HPDL	ENST00000334815.3:c.232G>A	1:g.45793052G>A	missense_variant	Pathogenic/Likely_pathogenic
1	45793238	G	A	HPDL	ENST00000334815.3:c.418G>A	1:g.45793238G>A	missense_variant	Likely_pathogenic
1	45793289	T	C	HPDL	ENST00000334815.3:c.469T>C	1:g.45793289T>C	missense_variant	Pathogenic/Likely_pathogenic
1	45793313	A	C	HPDL	ENST00000334815.3:c.493A>C	1:g.45793313A>C	missense_variant	Likely_pathogenic
1	45793338	C	A	HPDL	ENST00000334815.3:c.518C>A	1:g.45793338C>A	missense_variant	Likely_pathogenic
1	45793347	T	C	HPDL	ENST00000334815.3:c.527T>C	1:g.45793347T>C	missense_variant	Pathogenic
1	45793470	T	C	HPDL	ENST00000334815.3:c.650T>C	1:g.45793470T>C	missense_variant	Likely_pathogenic
1	45793512	C	G	HPDL	ENST00000334815.3:c.692C>G	1:g.45793512C>G	missense_variant	Likely_pathogenic
1	45793573	C	A	HPDL	ENST00000334815.3:c.753C>A	1:g.45793573C>A	missense_variant	Pathogenic
1	45793608	C	G	HPDL	ENST00000334815.3:c.788C>G	1:g.45793608C>G	missense_variant	Likely_pathogenic
1	45793617	T	C	HPDL	ENST00000334815.3:c.797T>C	1:g.45793617T>C	missense_variant	Pathogenic/Likely_pathogenic
1	45793667	C	T	HPDL	ENST00000334815.3:c.847C>T	1:g.45793667C>T	missense_variant	Likely_pathogenic
1	45793679	T	C	HPDL	ENST00000334815.3:c.859T>C	1:g.45793679T>C	missense_variant	Likely_pathogenic
1	45793833	T	C	HPDL	ENST00000334815.3:c.1013T>C	1:g.45793833T>C	missense_variant	Likely_pathogenic
1	45793892	T	G	HPDL	ENST00000334815.3:c.1072T>G	1:g.45793892T>G	missense_variant	Likely_pathogenic
1	45798454	A	C	MUTYH	ENST00000372098.3:c.548T>G	1:g.45798454A>C	missense_variant	Likely_pathogenic
1	45799102	G	C	MUTYH	ENST00000372098.3:c.322C>G	1:g.45799102G>C	missense_variant	Likely_pathogenic
1	45808114	G	T	TOE1	ENST00000372090.5:c.551G>T	1:g.45808114G>T	missense_variant	Likely_pathogenic
1	45973953	C	G	MMACHC	ENST00000401061.4:c.346C>G	1:g.45973953C>G	missense_variant	Likely_pathogenic
1	45973953	C	A	MMACHC	ENST00000401061.4:c.346C>A	1:g.45973953C>A	missense_variant	Likely_pathogenic
1	45973973	T	G	MMACHC	ENST00000401061.4:c.366T>G	1:g.45973973T>G	missense_variant	Likely_pathogenic
1	45973973	T	A	MMACHC	ENST00000401061.4:c.366T>A	1:g.45973973T>A	missense_variant	Likely_pathogenic
1	45974477	G	A	MMACHC	ENST00000401061.4:c.439G>A	1:g.45974477G>A	missense_variant	Likely_pathogenic
1	45974487	T	A	MMACHC	ENST00000401061.4:c.449T>A	1:g.45974487T>A	missense_variant	Pathogenic
1	45974504	G	A	MMACHC	ENST00000401061.4:c.466G>A	1:g.45974504G>A	missense_variant	Likely_pathogenic
1	45974781	C	G	MMACHC	ENST00000401061.4:c.743C>G	1:g.45974781C>G	missense_variant	Likely_benign
1	45974859	T	C	MMACHC	ENST00000401061.4:c.821T>C	1:g.45974859T>C	missense_variant	Likely_benign
1	46032307	G	A	AKR1A1	ENST00000372070.3:c.151G>A	1:g.46032307G>A	missense_variant	Benign
1	46080849	A	G	NASP	ENST00000350030.3:c.1831A>G	1:g.46080849A>G	missense_variant	Likely_benign
1	46425062	C	T	MAST2	ENST00000361297.2:c.505C>T	1:g.46425062C>T	missense_variant	Benign
1	46495155	G	A	MAST2	ENST00000361297.2:c.2236G>A	1:g.46495155G>A	missense_variant	Benign
1	46501599	G	A	MAST2	ENST00000361297.2:c.5258G>A	1:g.46501599G>A	missense_variant	Likely_benign
1	46654966	G	A	POMGNT1	ENST00000371992.1:c.1933C>T	1:g.46654966G>A	missense_variant	Likely_benign
1	46654972	C	T	POMGNT1	ENST00000371992.1:c.1927G>A	1:g.46654972C>T	missense_variant	Likely_benign
1	46654975	C	T	POMGNT1	ENST00000371992.1:c.1924G>A	1:g.46654975C>T	missense_variant	Likely_benign
1	46654995	G	A	POMGNT1	ENST00000371992.1:c.1904C>T	1:g.46654995G>A	missense_variant	Likely_benign
1	46654996	G	A	POMGNT1	ENST00000371992.1:c.1903C>T	1:g.46654996G>A	missense_variant	Likely_benign
1	46655002	T	C	POMGNT1	ENST00000371992.1:c.1897A>G	1:g.46655002T>C	missense_variant	Likely_benign
1	46655011	T	A	POMGNT1	ENST00000371992.1:c.1888A>T	1:g.46655011T>A	missense_variant	Likely_benign
1	46655011	T	G	POMGNT1	ENST00000371992.1:c.1888A>C	1:g.46655011T>G	missense_variant	Likely_benign
1	46655193	A	G	POMGNT1	ENST00000371992.1:c.1832T>C	1:g.46655193A>G	missense_variant	Likely_pathogenic
1	46655212	G	T	POMGNT1	ENST00000371992.1:c.1813C>A	1:g.46655212G>T	missense_variant	Likely_pathogenic
1	46658107	C	A	POMGNT1	ENST00000371992.1:c.1286G>T	1:g.46658107C>A	missense_variant&splice_region_variant	Likely_pathogenic
1	46659017	T	A	POMGNT1	ENST00000371992.1:c.1070A>T	1:g.46659017T>A	missense_variant	Likely_benign
1	46659542	G	A	POMGNT1	ENST00000371992.1:c.935C>T	1:g.46659542G>A	missense_variant	Likely_pathogenic
1	46743502	A	C	RAD54L	ENST00000371975.4:c.1883A>C	1:g.46743502A>C	missense_variant	Likely_pathogenic
1	46743519	C	T	RAD54L	ENST00000371975.4:c.1900C>T	1:g.46743519C>T	missense_variant	Likely_pathogenic
1	46751448	G	A	LRRC41	ENST00000343304.6:c.1081C>T	1:g.46751448G>A	missense_variant	Likely_benign
1	46763278	C	T	LRRC41	ENST00000343304.6:c.314G>A	1:g.46763278C>T	missense_variant	Likely_benign
1	46870705	G	A	FAAH	ENST00000243167.8:c.329G>A	1:g.46870705G>A	missense_variant	Benign
1	46871973	G	A	FAAH	ENST00000243167.8:c.884G>A	1:g.46871973G>A	missense_variant	Likely_benign
1	46874246	C	T	FAAH	ENST00000243167.8:c.1067C>T	1:g.46874246C>T	missense_variant	Benign
1	47139117	T	A	TEX38	ENST00000334122.4:c.610T>A	1:g.47139117T>A	missense_variant	Benign
1	47264766	T	A	CYP4B1	ENST00000371923.4:c.13T>A	1:g.47264766T>A	missense_variant	Benign
1	47279699	T	C	CYP4B1	ENST00000371923.4:c.739T>C	1:g.47279699T>C	missense_variant	Likely_benign
1	47282755	G	C	CYP4B1	ENST00000371923.4:c.1109G>C	1:g.47282755G>C	missense_variant	Benign
1	47560307	G	A	CYP4Z1	ENST00000334194.3:c.842G>A	1:g.47560307G>A	missense_variant	Benign
1	47882273	G	A	FOXE3	ENST00000335071.2:c.286G>A	1:g.47882273G>A	missense_variant	Likely_pathogenic
1	47882346	G	C	FOXE3	ENST00000335071.2:c.359G>C	1:g.47882346G>C	missense_variant	Likely_pathogenic
1	47882444	G	C	FOXE3	ENST00000335071.2:c.457G>C	1:g.47882444G>C	missense_variant	Pathogenic
1	47882453	G	A	FOXE3	ENST00000335071.2:c.466G>A	1:g.47882453G>A	missense_variant	Likely_benign
1	50884536	C	T	DMRTA2	ENST00000404795.3:c.1430G>A	1:g.50884536C>T	missense_variant	Benign
1	52344157	G	A	NRD1	ENST00000354831.7:c.131C>T	1:g.52344157G>A	missense_variant	Benign
1	52821892	G	A	CC2D1B	ENST00000371586.2:c.2038C>T	1:g.52821892G>A	missense_variant	Likely_benign
1	52849240	A	G	ORC1	ENST00000371568.3:c.1865T>C	1:g.52849240A>G	missense_variant&splice_region_variant	Pathogenic
1	52863446	G	A	ORC1	ENST00000371568.3:c.313C>T	1:g.52863446G>A	missense_variant	Likely_pathogenic
1	52867040	C	T	ORC1	ENST00000371568.3:c.217G>A	1:g.52867040C>T	missense_variant	Pathogenic
1	52991387	G	A	ZCCHC11	ENST00000257177.4:c.566C>T	1:g.52991387G>A	missense_variant	Benign
1	53322784	G	A	ZYG11A	ENST00000371528.1:c.371G>A	1:g.53322784G>A	missense_variant	Benign
1	53666456	A	G	CPT2	ENST00000371486.3:c.218A>G	1:g.53666456A>G	missense_variant	Likely_benign
1	53668012	G	A	CPT2	ENST00000371486.3:c.251G>A	1:g.53668012G>A	missense_variant	Likely_pathogenic
1	53675797	C	T	CPT2	ENST00000371486.3:c.451C>T	1:g.53675797C>T	missense_variant	Pathogenic
1	53676067	A	G	CPT2	ENST00000371486.3:c.721A>G	1:g.53676067A>G	missense_variant	Likely_benign
1	53676331	G	T	CPT2	ENST00000371486.3:c.985G>T	1:g.53676331G>T	missense_variant	Likely_benign
1	53676580	G	T	CPT2	ENST00000371486.3:c.1234G>T	1:g.53676580G>T	missense_variant	Likely_benign
1	53676782	A	G	CPT2	ENST00000371486.3:c.1436A>G	1:g.53676782A>G	missense_variant	Likely_pathogenic
1	53679028	G	A	CPT2	ENST00000371486.3:c.1738G>A	1:g.53679028G>A	missense_variant	Likely_benign
1	53679228	CA	TG	CPT2	ENST00000371486.3:c.1938_1939inv	1:g.53679228_53679229inv	missense_variant	Likely_benign
1	54059857	T	C	GLIS1	ENST00000312233.2:c.719A>G	1:g.54059857T>C	missense_variant	Benign
1	54060109	A	G	GLIS1	ENST00000312233.2:c.467T>C	1:g.54060109A>G	missense_variant	Benign
1	54060428	C	T	GLIS1	ENST00000312233.2:c.148G>A	1:g.54060428C>T	missense_variant	Benign
1	54301224	A	G	NDC1	ENST00000371429.3:c.127T>C	1:g.54301224A>G	missense_variant	Likely_benign
1	55075099	G	C	FAM151A	ENST00000302250.2:c.1600C>G	1:g.55075099G>C	missense_variant	Likely_benign
1	55078310	T	G	FAM151A	ENST00000302250.2:c.649A>C	1:g.55078310T>G	missense_variant	Benign
1	55081841	G	C	FAM151A	ENST00000302250.2:c.267C>G	1:g.55081841G>C	missense_variant	Likely_benign
1	55085605	C	T	FAM151A	ENST00000302250.2:c.194G>A	1:g.55085605C>T	missense_variant	Benign
1	55223681	G	A	PARS2	ENST00000371279.3:c.1154C>T	1:g.55223681G>A	missense_variant	Likely_benign
1	55223760	C	A	PARS2	ENST00000371279.3:c.1075G>T	1:g.55223760C>A	missense_variant	Likely_benign
1	55464956	G	C	BSND	ENST00000371265.4:c.97G>C	1:g.55464956G>C	missense_variant	Pathogenic
1	55505666	GGC	AGT	PCSK9	ENST00000302118.5:c.156_158delinsAGT	1:g.55505666_55505668delinsAGT	missense_variant	Likely_benign
1	55518079	A	G	PCSK9	ENST00000302118.5:c.652A>G	1:g.55518079A>G	missense_variant	Likely_pathogenic
1	55524237	GTC	ATT	PCSK9	ENST00000302118.5:c.1420_1422delinsATT	1:g.55524237_55524239delinsATT	missense_variant	Benign
1	55529084	A	C	PCSK9	ENST00000302118.5:c.1906A>C	1:g.55529084A>C	missense_variant	Likely_pathogenic
1	55643658	T	C	USP24	ENST00000294383.6:c.472A>G	1:g.55643658T>C	missense_variant	Benign
1	57333369	C	A	C8A	ENST00000361249.3:c.165C>A	1:g.57333369C>A	missense_variant	Likely_benign
1	57351704	G	T	C8A	ENST00000361249.3:c.960G>T	1:g.57351704G>T	missense_variant	Likely_benign
1	57373737	G	A	C8A	ENST00000361249.3:c.1331G>A	1:g.57373737G>A	missense_variant	Likely_benign
1	57378119	C	G	C8A	ENST00000361249.3:c.1424C>G	1:g.57378119C>G	missense_variant	Benign
1	57378149	GC	TT	C8A	ENST00000361249.3:c.1454_1455delinsTT	1:g.57378149_57378150delinsTT	missense_variant	Benign
1	57383288	A	G	C8A	ENST00000361249.3:c.1654A>G	1:g.57383288A>G	missense_variant	Likely_benign
1	57383295	G	A	C8A	ENST00000361249.3:c.1661G>A	1:g.57383295G>A	missense_variant	Likely_benign
1	57383357	C	T	C8A	ENST00000361249.3:c.1723C>T	1:g.57383357C>T	missense_variant	Benign
1	57399123	A	T	C8B	ENST00000371237.4:c.1437T>A	1:g.57399123A>T	missense_variant	Likely_benign
1	57406565	C	G	C8B	ENST00000371237.4:c.1355G>C	1:g.57406565C>G	missense_variant	Benign
1	57409459	C	A	C8B	ENST00000371237.4:c.1144G>T	1:g.57409459C>A	missense_variant	Likely_benign
1	57415368	G	A	C8B	ENST00000371237.4:c.724C>T	1:g.57415368G>A	missense_variant	Likely_benign
1	57425810	G	C	C8B	ENST00000371237.4:c.132C>G	1:g.57425810G>C	missense_variant	Benign
1	57476376	C	A	DAB1	ENST00000371236.2:c.1660G>T	1:g.57476376C>A	missense_variant	Benign
1	57489261	G	A	DAB1	ENST00000371236.2:c.838C>T	1:g.57489261G>A	missense_variant	Likely_benign
1	57489306	C	T	DAB1	ENST00000371236.2:c.793G>A	1:g.57489306C>T	missense_variant	Likely_benign
1	57491677	G	A	DAB1	ENST00000371236.2:c.763C>T	1:g.57491677G>A	missense_variant	Likely_pathogenic
1	58946647	G	A	OMA1	ENST00000371226.3:c.1565C>T	1:g.58946647G>A	missense_variant	Likely_benign
1	58999853	T	C	OMA1	ENST00000371226.3:c.880A>G	1:g.58999853T>C	missense_variant	Benign
1	58999978	A	G	OMA1	ENST00000371226.3:c.755T>C	1:g.58999978A>G	missense_variant	Likely_benign
1	59126891	G	A	MYSM1	ENST00000472487.1:c.2279C>T	1:g.59126891G>A	missense_variant	Benign
1	59134708	G	A	MYSM1	ENST00000472487.1:c.1664C>T	1:g.59134708G>A	missense_variant&splice_region_variant	Benign
1	59147851	G	A	MYSM1	ENST00000472487.1:c.865C>T	1:g.59147851G>A	missense_variant	Likely_benign
1	59148208	C	T	MYSM1	ENST00000472487.1:c.508G>A	1:g.59148208C>T	missense_variant	Likely_benign
1	59160874	C	T	MYSM1	ENST00000472487.1:c.74G>A	1:g.59160874C>T	missense_variant	Likely_benign
1	62253601	T	C	INADL	ENST00000371158.2:c.1025T>C	1:g.62253601T>C	missense_variant	Benign
1	62327304	G	C	INADL	ENST00000371158.2:c.2404G>C	1:g.62327304G>C	missense_variant	Benign
1	62483586	C	T	INADL	ENST00000371158.2:c.3926C>T	1:g.62483586C>T	missense_variant	Benign
1	62739226	C	T	KANK4	ENST00000371153.4:c.1550G>A	1:g.62739226C>T	missense_variant	Benign/Likely_benign
1	62739542	C	T	KANK4	ENST00000371153.4:c.1234G>A	1:g.62739542C>T	missense_variant	Likely_benign
1	62739547	G	A	KANK4	ENST00000371153.4:c.1229C>T	1:g.62739547G>A	missense_variant	Benign/Likely_benign
1	62739919	G	A	KANK4	ENST00000371153.4:c.857C>T	1:g.62739919G>A	missense_variant	Benign/Likely_benign
1	62979133	T	G	DOCK7	ENST00000340370.5:c.4171A>C	1:g.62979133T>G	missense_variant	Likely_benign
1	63063425	A	C	ANGPTL3	ENST00000371129.3:c.188A>C	1:g.63063425A>C	missense_variant	Likely_pathogenic
1	63870203	C	T	ALG6	ENST00000371108.4:c.337C>T	1:g.63870203C>T	missense_variant	Likely_pathogenic
1	64036697	T	G	EFCAB7	ENST00000371088.4:c.1713T>G	1:g.64036697T>G	missense_variant	Benign
1	64102019	G	C	PGM1	ENST00000371083.4:c.1042G>C	1:g.64102019G>C	missense_variant	Likely_pathogenic
1	65309803	G	A	JAK1	ENST00000342505.4:c.2347C>T	1:g.65309803G>A	missense_variant	Likely_pathogenic
1	65330499	T	C	JAK1	ENST00000342505.4:c.1147A>G	1:g.65330499T>C	missense_variant	Likely_benign
1	65339124	A	G	JAK1	ENST00000342505.4:c.412T>C	1:g.65339124A>G	missense_variant	Likely_benign
1	65348981	T	C	JAK1	ENST00000342505.4:c.184A>G	1:g.65348981T>C	missense_variant	Benign
1	65867495	C	T	DNAJC6	ENST00000371069.4:c.2159C>T	1:g.65867495C>T	missense_variant	Likely_benign
1	65876985	C	T	DNAJC6	ENST00000371069.4:c.2687C>T	1:g.65876985C>T	missense_variant	Pathogenic
1	67635211	G	A	IL23R	ENST00000347310.5:c.257G>A	1:g.67635211G>A	missense_variant	Benign
1	67648596	G	A	IL23R	ENST00000347310.5:c.445G>A	1:g.67648596G>A	missense_variant	Benign
1	67666524	C	T	IL23R	ENST00000347310.5:c.596C>T	1:g.67666524C>T	missense_variant	Likely_benign
1	67816701	C	T	IL12RB2	ENST00000262345.1:c.1187C>T	1:g.67816701C>T	missense_variant	Benign
1	67861350	T	A	IL12RB2	ENST00000262345.1:c.2167T>A	1:g.67861350T>A	missense_variant	Benign
1	68603546	T	C	WLS	ENST00000354777.2:c.1427A>G	1:g.68603546T>C	missense_variant	Pathogenic
1	68611655	T	C	WLS	ENST00000354777.2:c.1169A>G	1:g.68611655T>C	missense_variant	Pathogenic
1	68895471	G	T	RPE65	ENST00000262340.5:c.1590C>A	1:g.68895471G>T	missense_variant	Likely_pathogenic
1	68896799	G	A	RPE65	ENST00000262340.5:c.1399C>T	1:g.68896799G>A	missense_variant	Likely_pathogenic
1	68896799	G	T	RPE65	ENST00000262340.5:c.1399C>A	1:g.68896799G>T	missense_variant	Likely_pathogenic
1	68896799	G	C	RPE65	ENST00000262340.5:c.1399C>G	1:g.68896799G>C	missense_variant	Pathogenic
1	68896997	C	T	RPE65	ENST00000262340.5:c.1306G>A	1:g.68896997C>T	missense_variant	Likely_pathogenic
1	68903920	C	G	RPE65	ENST00000262340.5:c.1078G>C	1:g.68903920C>G	missense_variant	Likely_pathogenic
1	68904685	T	G	RPE65	ENST00000262340.5:c.938A>C	1:g.68904685T>G	missense_variant	Likely_pathogenic
1	68906634	T	C	RPE65	ENST00000262340.5:c.545A>G	1:g.68906634T>C	missense_variant	Pathogenic
1	68910304	A	T	RPE65	ENST00000262340.5:c.405T>A	1:g.68910304A>T	missense_variant	Likely_pathogenic
1	68910468	A	G	RPE65	ENST00000262340.5:c.344T>C	1:g.68910468A>G	missense_variant	Likely_pathogenic
1	68910501	C	A	RPE65	ENST00000262340.5:c.311G>T	1:g.68910501C>A	missense_variant	Likely_pathogenic
1	68910565	A	G	RPE65	ENST00000262340.5:c.247T>C	1:g.68910565A>G	missense_variant&splice_region_variant	Pathogenic
1	68912429	A	G	RPE65	ENST00000262340.5:c.209T>C	1:g.68912429A>G	missense_variant	Likely_pathogenic
1	68912438	A	C	RPE65	ENST00000262340.5:c.200T>G	1:g.68912438A>C	missense_variant	Pathogenic
1	68914307	C	A	RPE65	ENST00000262340.5:c.94G>T	1:g.68914307C>A	missense_variant&splice_region_variant	Pathogenic
1	68947133	G	A	DEPDC1	ENST00000456315.2:c.1925C>T	1:g.68947133G>A	missense_variant	Benign
1	70625071	G	A	LRRC40	ENST00000370952.3:c.1162C>T	1:g.70625071G>A	missense_variant	Likely_benign
1	72058610	C	T	NEGR1	ENST00000357731.5:c.830G>A	1:g.72058610C>T	missense_variant	Likely_benign
1	72748084	G	C	NEGR1	ENST00000357731.5:c.94C>G	1:g.72748084G>C	missense_variant	Benign
1	74540465	A	G	LRRIQ3	ENST00000354431.4:c.877T>C	1:g.74540465A>G	missense_variant	Benign
1	74648325	T	C	LRRIQ3	ENST00000354431.4:c.470A>G	1:g.74648325T>C	missense_variant	Likely_benign
1	74808620	G	C	FPGT-TNNI3K	ENST00000557284.2:c.1119G>C	1:g.74808620G>C	missense_variant	Likely_benign
1	74835140	T	C	TNNI3K	ENST00000326637.3:c.1538T>C	1:g.74835140T>C	missense_variant	Likely_pathogenic
1	74835217	A	G	TNNI3K	ENST00000326637.3:c.1615A>G	1:g.74835217A>G	missense_variant	Pathogenic
1	75602801	C	T	LHX8	ENST00000294638.5:c.122C>T	1:g.75602801C>T	missense_variant	Benign
1	76194084	A	G	ACADM	ENST00000420607.2:c.41A>G	1:g.76194084A>G	missense_variant	Likely_pathogenic
1	76198553	A	G	ACADM	ENST00000420607.2:c.244A>G	1:g.76198553A>G	missense_variant	Likely_pathogenic
1	76198555	T	G	ACADM	ENST00000420607.2:c.246T>G	1:g.76198555T>G	missense_variant	Likely_pathogenic
1	76198581	T	C	ACADM	ENST00000420607.2:c.272T>C	1:g.76198581T>C	missense_variant	Pathogenic
1	76199236	G	A	ACADM	ENST00000420607.2:c.322G>A	1:g.76199236G>A	missense_variant	Likely_pathogenic
1	76199237	A	G	ACADM	ENST00000420607.2:c.323A>G	1:g.76199237A>G	missense_variant	Likely_pathogenic
1	76199247	A	C	ACADM	ENST00000420607.2:c.333A>C	1:g.76199247A>C	missense_variant	Likely_pathogenic
1	76199263	G	A	ACADM	ENST00000420607.2:c.349G>A	1:g.76199263G>A	missense_variant	Likely_pathogenic
1	76199264	C	A	ACADM	ENST00000420607.2:c.350C>A	1:g.76199264C>A	missense_variant	Likely_pathogenic
1	76205750	T	C	ACADM	ENST00000420607.2:c.566T>C	1:g.76205750T>C	missense_variant	Pathogenic
1	76205785	A	G	ACADM	ENST00000420607.2:c.601A>G	1:g.76205785A>G	missense_variant	Likely_pathogenic
1	76211504	G	C	ACADM	ENST00000420607.2:c.625G>C	1:g.76211504G>C	missense_variant	Pathogenic
1	76211505	C	T	ACADM	ENST00000420607.2:c.626C>T	1:g.76211505C>T	missense_variant	Pathogenic
1	76211544	C	G	ACADM	ENST00000420607.2:c.665C>G	1:g.76211544C>G	missense_variant	Pathogenic
1	76211558	A	G	ACADM	ENST00000420607.2:c.679A>G	1:g.76211558A>G	missense_variant	Likely_pathogenic
1	76215116	G	A	ACADM	ENST00000420607.2:c.733G>A	1:g.76215116G>A	missense_variant	Likely_pathogenic
1	76215139	A	C	ACADM	ENST00000420607.2:c.756A>C	1:g.76215139A>C	missense_variant	Likely_pathogenic
1	76226810	C	G	ACADM	ENST00000420607.2:c.961C>G	1:g.76226810C>G	missense_variant	Likely_pathogenic
1	76226871	A	C	ACADM	ENST00000420607.2:c.1022A>C	1:g.76226871A>C	missense_variant	Likely_pathogenic
1	76226895	A	T	ACADM	ENST00000420607.2:c.1046A>T	1:g.76226895A>T	missense_variant	Likely_pathogenic
1	76226906	C	G	ACADM	ENST00000420607.2:c.1057C>G	1:g.76226906C>G	missense_variant	Pathogenic
1	76226907	G	A	ACADM	ENST00000420607.2:c.1058G>A	1:g.76226907G>A	missense_variant	Pathogenic
1	76226928	T	C	ACADM	ENST00000420607.2:c.1079T>C	1:g.76226928T>C	missense_variant	Pathogenic
1	76226979	T	C	ACADM	ENST00000420607.2:c.1130T>C	1:g.76226979T>C	missense_variant	Likely_pathogenic
1	76227036	G	A	ACADM	ENST00000420607.2:c.1187G>A	1:g.76227036G>A	missense_variant	Pathogenic
1	76228389	A	G	ACADM	ENST00000420607.2:c.1219A>G	1:g.76228389A>G	missense_variant	Pathogenic/Likely_pathogenic
1	76228411	T	C	ACADM	ENST00000420607.2:c.1241T>C	1:g.76228411T>C	missense_variant	Likely_pathogenic
1	76288129	C	T	MSH4	ENST00000263187.3:c.1025C>T	1:g.76288129C>T	missense_variant	Likely_pathogenic
1	76288167	A	G	MSH4	ENST00000263187.3:c.1063A>G	1:g.76288167A>G	missense_variant	Likely_pathogenic
1	76347004	A	G	MSH4	ENST00000263187.3:c.1855A>G	1:g.76347004A>G	missense_variant	Likely_pathogenic
1	76363610	A	G	MSH4	ENST00000263187.3:c.2374A>G	1:g.76363610A>G	missense_variant	Likely_pathogenic
1	77627371	C	G	PIGK	ENST00000370812.3:c.610G>C	1:g.77627371C>G	missense_variant	Pathogenic
1	78392204	A	G	NEXN	ENST00000334785.7:c.595A>G	1:g.78392204A>G	missense_variant	Likely_pathogenic
1	78392225	G	A	NEXN	ENST00000334785.7:c.616G>A	1:g.78392225G>A	missense_variant	Likely_benign
1	78392539	G	A	NEXN	ENST00000334785.7:c.826G>A	1:g.78392539G>A	missense_variant	Likely_benign
1	78958451	A	T	PTGFR	ENST00000370757.3:c.23A>T	1:g.78958451A>T	missense_variant	Benign
1	78959081	T	C	PTGFR	ENST00000370757.3:c.653T>C	1:g.78959081T>C	missense_variant	Benign
1	79093776	A	G	IFI44L	ENST00000370751.5:c.176A>G	1:g.79093776A>G	missense_variant	Likely_benign
1	79102727	G	A	IFI44L	ENST00000370751.5:c.887G>A	1:g.79102727G>A	missense_variant	Benign
1	82417696	A	G	LPHN2	ENST00000319517.6:c.1652A>G	1:g.82417696A>G	missense_variant	Likely_benign
1	84647935	C	T	PRKACB	ENST00000370685.3:c.302C>T	1:g.84647935C>T	missense_variant	Pathogenic
1	84649744	C	A	PRKACB	ENST00000370685.3:c.403C>A	1:g.84649744C>A	missense_variant	Pathogenic
1	84649745	A	G	PRKACB	ENST00000370685.3:c.404A>G	1:g.84649745A>G	missense_variant	Pathogenic
1	84668426	G	C	PRKACB	ENST00000370685.3:c.844G>C	1:g.84668426G>C	missense_variant	Pathogenic
1	85020795	G	A	CTBS	ENST00000370630.5:c.1045C>T	1:g.85020795G>A	missense_variant	Benign
1	85462498	C	T	MCOLN2	ENST00000370608.3:c.58G>A	1:g.85462498C>T	missense_variant	Benign
1	85537631	C	G	WDR63	ENST00000294664.6:c.7C>G	1:g.85537631C>G	missense_variant	Benign
1	85559205	G	A	WDR63	ENST00000294664.6:c.922G>A	1:g.85559205G>A	missense_variant	Benign
1	85655902	C	T	SYDE2	ENST00000341460.5:c.1279G>A	1:g.85655902C>T	missense_variant	Likely_benign
1	85656369	A	G	SYDE2	ENST00000341460.5:c.812T>C	1:g.85656369A>G	missense_variant	Benign
1	85656409	A	G	SYDE2	ENST00000341460.5:c.772T>C	1:g.85656409A>G	missense_variant	Benign
1	86048526	C	G	CYR61	ENST00000451137.2:c.947C>G	1:g.86048526C>G	missense_variant	Likely_benign
1	86334302	G	C	COL24A1	ENST00000370571.2:c.3200C>G	1:g.86334302G>C	missense_variant	Benign
1	86374318	G	T	COL24A1	ENST00000370571.2:c.2687C>A	1:g.86374318G>T	missense_variant	Benign
1	86591417	C	T	COL24A1	ENST00000370571.2:c.602G>A	1:g.86591417C>T	missense_variant	Benign
1	86822245	C	T	ODF2L	ENST00000359242.3:c.1400G>A	1:g.86822245C>T	missense_variant	Benign
1	86824496	T	C	ODF2L	ENST00000359242.3:c.1333A>G	1:g.86824496T>C	missense_variant	Benign
1	86838152	T	A	ODF2L	ENST00000359242.3:c.882A>T	1:g.86838152T>A	missense_variant	Likely_benign
1	86960099	C	T	CLCA1	ENST00000234701.3:c.1910C>T	1:g.86960099C>T	missense_variant	Benign
1	87040229	A	G	CLCA4	ENST00000370563.3:c.1474A>G	1:g.87040229A>G	missense_variant	Benign
1	87558257	G	T	HS2ST1	ENST00000370550.5:c.493G>T	1:g.87558257G>T	missense_variant	Pathogenic
1	87558291	T	C	HS2ST1	ENST00000370550.5:c.527T>C	1:g.87558291T>C	missense_variant	Pathogenic
1	87558331	A	C	RP5-1052I5.2	ENST00000370548.2:c.489A>C	1:g.87558331A>C	missense_variant	Pathogenic
1	89732194	T	C	GBP5	ENST00000343435.5:c.703A>G	1:g.89732194T>C	missense_variant	Benign
1	89735081	T	A	GBP5	ENST00000343435.5:c.158A>T	1:g.89735081T>A	missense_variant	Benign
1	89848352	G	T	GBP6	ENST00000370456.4:c.1282G>T	1:g.89848352G>T	missense_variant	Benign
1	89849256	G	A	GBP6	ENST00000370456.4:c.1411G>A	1:g.89849256G>A	missense_variant	Benign
1	89850843	G	A	GBP6	ENST00000370456.4:c.1717G>A	1:g.89850843G>A	missense_variant	Benign
1	90179843	A	G	LRRC8C	ENST00000370454.4:c.1714A>G	1:g.90179843A>G	missense_variant	Benign
1	91818160	A	G	HFM1	ENST00000370425.3:c.1880T>C	1:g.91818160A>G	missense_variant	Likely_pathogenic
1	92187652	A	G	TGFBR3	ENST00000212355.4:c.935T>C	1:g.92187652A>G	missense_variant	Benign/Likely_benign
1	92200435	C	T	TGFBR3	ENST00000212355.4:c.466G>A	1:g.92200435C>T	missense_variant	Likely_benign
1	92200437	T	C	TGFBR3	ENST00000212355.4:c.464A>G	1:g.92200437T>C	missense_variant	Likely_benign
1	92327034	T	C	TGFBR3	ENST00000212355.4:c.55A>G	1:g.92327034T>C	missense_variant	Benign/Likely_benign
1	92713538	T	A	GLMN	ENST00000370360.3:c.1482A>T	1:g.92713538T>A	missense_variant	Benign
1	92729283	G	A	GLMN	ENST00000370360.3:c.1306C>T	1:g.92729283G>A	missense_variant	Benign
1	92733546	T	C	GLMN	ENST00000370360.3:c.1022A>G	1:g.92733546T>C	missense_variant	Benign
1	92737089	T	C	GLMN	ENST00000370360.3:c.856A>G	1:g.92737089T>C	missense_variant	Benign
1	92763068	C	T	GLMN	ENST00000370360.3:c.58G>A	1:g.92763068C>T	missense_variant	Benign
1	92946372	G	A	GFI1	ENST00000370332.1:c.572C>T	1:g.92946372G>A	missense_variant	Likely_benign
1	92946406	C	T	GFI1	ENST00000370332.1:c.538G>A	1:g.92946406C>T	missense_variant	Likely_benign
1	92946525	C	T	GFI1	ENST00000370332.1:c.419G>A	1:g.92946525C>T	missense_variant	Likely_benign
1	93160880	A	G	EVI5	ENST00000370331.1:c.1028T>C	1:g.93160880A>G	missense_variant	Likely_benign
1	93620318	A	G	TMED5	ENST00000370282.3:c.599T>C	1:g.93620318A>G	missense_variant	Benign
1	94032937	T	C	BCAR3	ENST00000370244.1:c.2198A>G	1:g.94032937T>C	missense_variant	Benign
1	94037267	T	C	BCAR3	ENST00000370244.1:c.1934A>G	1:g.94037267T>C	missense_variant	Benign
1	94037330	G	A	BCAR3	ENST00000370244.1:c.1871C>T	1:g.94037330G>A	missense_variant	Likely_benign
1	94054835	C	T	BCAR3	ENST00000370244.1:c.628G>A	1:g.94054835C>T	missense_variant	Likely_benign
1	94461750	A	T	ABCA4	ENST00000370225.3:c.6731T>A	1:g.94461750A>T	missense_variant&splice_region_variant	Likely_pathogenic
1	94463648	G	C	ABCA4	ENST00000370225.3:c.6498C>G	1:g.94463648G>C	missense_variant	Likely_benign
1	94466443	A	T	ABCA4	ENST00000370225.3:c.6428T>A	1:g.94466443A>T	missense_variant	Likely_pathogenic
1	94466455	C	T	ABCA4	ENST00000370225.3:c.6416G>A	1:g.94466455C>T	missense_variant	Likely_pathogenic
1	94466482	A	T	ABCA4	ENST00000370225.3:c.6389T>A	1:g.94466482A>T	missense_variant&splice_region_variant	Pathogenic
1	94466636	G	T	ABCA4	ENST00000370225.3:c.6308C>A	1:g.94466636G>T	missense_variant	Likely_pathogenic
1	94466645	C	T	ABCA4	ENST00000370225.3:c.6299G>A	1:g.94466645C>T	missense_variant	Likely_pathogenic
1	94466656	C	G	ABCA4	ENST00000370225.3:c.6288G>C	1:g.94466656C>G	missense_variant	Likely_pathogenic
1	94466658	CA	TG	ABCA4	ENST00000370225.3:c.6285_6286inv	1:g.94466658_94466659inv	missense_variant&splice_region_variant	Pathogenic/Likely_pathogenic
1	94467475	C	T	ABCA4	ENST00000370225.3:c.6221G>A	1:g.94467475C>T	missense_variant	Pathogenic
1	94467476	C	T	ABCA4	ENST00000370225.3:c.6220G>A	1:g.94467476C>T	missense_variant	Pathogenic
1	94467506	C	T	ABCA4	ENST00000370225.3:c.6190G>A	1:g.94467506C>T	missense_variant	Pathogenic
1	94471022	C	T	ABCA4	ENST00000370225.3:c.6122G>A	1:g.94471022C>T	missense_variant	Likely_pathogenic
1	94471095	A	G	ABCA4	ENST00000370225.3:c.6049T>C	1:g.94471095A>G	missense_variant	Pathogenic
1	94473245	T	A	ABCA4	ENST00000370225.3:c.5950A>T	1:g.94473245T>A	missense_variant	Likely_pathogenic
1	94473266	C	A	ABCA4	ENST00000370225.3:c.5929G>T	1:g.94473266C>A	missense_variant	Likely_pathogenic
1	94473271	C	A	ABCA4	ENST00000370225.3:c.5924G>T	1:g.94473271C>A	missense_variant	Likely_pathogenic
1	94473281	C	T	ABCA4	ENST00000370225.3:c.5914G>A	1:g.94473281C>T	missense_variant	Pathogenic
1	94473295	C	T	ABCA4	ENST00000370225.3:c.5900G>A	1:g.94473295C>T	missense_variant&splice_region_variant	Likely_pathogenic
1	94473826	C	T	ABCA4	ENST00000370225.3:c.5863G>A	1:g.94473826C>T	missense_variant	Likely_pathogenic
1	94473845	TG	CA	ABCA4	ENST00000370225.3:c.5843_5844inv	1:g.94473845_94473846inv	missense_variant	Benign/Likely_benign
1	94474389	T	C	ABCA4	ENST00000370225.3:c.5753A>G	1:g.94474389T>C	missense_variant	Likely_pathogenic
1	94476424	C	A	ABCA4	ENST00000370225.3:c.5646G>T	1:g.94476424C>A	missense_variant	Pathogenic
1	94476818	C	G	ABCA4	ENST00000370225.3:c.5584G>C	1:g.94476818C>G	missense_variant&splice_region_variant	Pathogenic
1	94476824	G	A	ABCA4	ENST00000370225.3:c.5578C>T	1:g.94476824G>A	missense_variant	Likely_pathogenic
1	94476865	A	G	ABCA4	ENST00000370225.3:c.5537T>C	1:g.94476865A>G	missense_variant	Pathogenic
1	94476920	C	T	ABCA4	ENST00000370225.3:c.5482G>A	1:g.94476920C>T	missense_variant	Likely_benign
1	94480182	C	T	ABCA4	ENST00000370225.3:c.5377G>A	1:g.94480182C>T	missense_variant	Likely_pathogenic
1	94485196	T	C	ABCA4	ENST00000370225.3:c.5138A>G	1:g.94485196T>C	missense_variant	Likely_pathogenic
1	94485196	TG	CT	ABCA4	ENST00000370225.3:c.5137_5138delinsAG	1:g.94485196_94485197delinsCT	missense_variant	Pathogenic/Likely_pathogenic
1	94485250	G	A	ABCA4	ENST00000370225.3:c.5084C>T	1:g.94485250G>A	missense_variant	Likely_pathogenic
1	94485264	C	T	ABCA4	ENST00000370225.3:c.5070G>A	1:g.94485264C>T	missense_variant	Pathogenic
1	94486835	G	C	ABCA4	ENST00000370225.3:c.4979C>G	1:g.94486835G>C	missense_variant	Likely_pathogenic
1	94486856	C	T	ABCA4	ENST00000370225.3:c.4958G>A	1:g.94486856C>T	missense_variant	Likely_pathogenic
1	94486888	G	T	ABCA4	ENST00000370225.3:c.4926C>A	1:g.94486888G>T	missense_variant	Likely_pathogenic
1	94486940	T	C	ABCA4	ENST00000370225.3:c.4874A>G	1:g.94486940T>C	missense_variant	Pathogenic
1	94486946	C	A	ABCA4	ENST00000370225.3:c.4868G>T	1:g.94486946C>A	missense_variant	Likely_pathogenic
1	94486962	A	G	ABCA4	ENST00000370225.3:c.4852T>C	1:g.94486962A>G	missense_variant	Likely_pathogenic
1	94487427	A	G	ABCA4	ENST00000370225.3:c.4748T>C	1:g.94487427A>G	missense_variant	Likely_pathogenic
1	94487505	T	C	ABCA4	ENST00000370225.3:c.4670A>G	1:g.94487505T>C	missense_variant&splice_region_variant	Likely_pathogenic
1	94488942	C	T	ABCA4	ENST00000370225.3:c.4667G>A	1:g.94488942C>T	missense_variant&splice_region_variant	Pathogenic
1	94495157	C	G	ABCA4	ENST00000370225.3:c.4383G>C	1:g.94495157C>G	missense_variant	Pathogenic/Likely_pathogenic
1	94496009	G	A	ABCA4	ENST00000370225.3:c.4327C>T	1:g.94496009G>A	missense_variant	Likely_pathogenic
1	94496023	G	C	ABCA4	ENST00000370225.3:c.4313C>G	1:g.94496023G>C	missense_variant	Likely_pathogenic
1	94496580	T	C	ABCA4	ENST00000370225.3:c.4225A>G	1:g.94496580T>C	missense_variant	Likely_pathogenic
1	94497359	C	A	ABCA4	ENST00000370225.3:c.4103G>T	1:g.94497359C>A	missense_variant	Pathogenic
1	94497359	C	T	ABCA4	ENST00000370225.3:c.4103G>A	1:g.94497359C>T	missense_variant	Likely_pathogenic
1	94497360	G	C	ABCA4	ENST00000370225.3:c.4102C>G	1:g.94497360G>C	missense_variant	Pathogenic
1	94497360	G	A	ABCA4	ENST00000370225.3:c.4102C>T	1:g.94497360G>A	missense_variant	Pathogenic
1	94497392	G	A	ABCA4	ENST00000370225.3:c.4070C>T	1:g.94497392G>A	missense_variant	Likely_pathogenic
1	94506867	G	C	ABCA4	ENST00000370225.3:c.3420C>G	1:g.94506867G>C	missense_variant	Pathogenic
1	94506874	A	T	ABCA4	ENST00000370225.3:c.3413T>A	1:g.94506874A>T	missense_variant	Likely_pathogenic
1	94506903	G	C	ABCA4	ENST00000370225.3:c.3384C>G	1:g.94506903G>C	missense_variant	Likely_pathogenic
1	94506935	G	C	ABCA4	ENST00000370225.3:c.3352C>G	1:g.94506935G>C	missense_variant	Likely_pathogenic
1	94506938	T	G	ABCA4	ENST00000370225.3:c.3349A>C	1:g.94506938T>G	missense_variant	Likely_pathogenic
1	94506943	A	C	ABCA4	ENST00000370225.3:c.3344T>G	1:g.94506943A>C	missense_variant	Likely_pathogenic
1	94508341	C	A	ABCA4	ENST00000370225.3:c.3304G>T	1:g.94508341C>A	missense_variant	Pathogenic
1	94508345	G	C	ABCA4	ENST00000370225.3:c.3300C>G	1:g.94508345G>C	missense_variant	Pathogenic
1	94508352	C	T	ABCA4	ENST00000370225.3:c.3293G>A	1:g.94508352C>T	missense_variant	Likely_pathogenic
1	94508358	G	A	ABCA4	ENST00000370225.3:c.3287C>T	1:g.94508358G>A	missense_variant	Pathogenic/Likely_pathogenic
1	94508364	G	T	ABCA4	ENST00000370225.3:c.3281C>A	1:g.94508364G>T	missense_variant	Likely_pathogenic
1	94508382	G	C	ABCA4	ENST00000370225.3:c.3263C>G	1:g.94508382G>C	missense_variant	Likely_pathogenic
1	94508385	T	C	ABCA4	ENST00000370225.3:c.3260A>G	1:g.94508385T>C	missense_variant	Likely_pathogenic
1	94508427	G	A	ABCA4	ENST00000370225.3:c.3218C>T	1:g.94508427G>A	missense_variant	Likely_pathogenic
1	94508434	A	G	ABCA4	ENST00000370225.3:c.3211T>C	1:g.94508434A>G	missense_variant	Likely_pathogenic
1	94508988	C	G	ABCA4	ENST00000370225.3:c.3094G>C	1:g.94508988C>G	missense_variant	Likely_pathogenic
1	94509016	C	G	ABCA4	ENST00000370225.3:c.3066G>C	1:g.94509016C>G	missense_variant	Likely_pathogenic
1	94510215	G	A	ABCA4	ENST00000370225.3:c.3004C>T	1:g.94510215G>A	missense_variant	Pathogenic
1	94510247	C	A	ABCA4	ENST00000370225.3:c.2972G>T	1:g.94510247C>A	missense_variant	Pathogenic
1	94510277	G	A	ABCA4	ENST00000370225.3:c.2942C>T	1:g.94510277G>A	missense_variant	Likely_pathogenic
1	94510286	C	G	ABCA4	ENST00000370225.3:c.2933G>C	1:g.94510286C>G	missense_variant	Likely_pathogenic
1	94510287	C	T	ABCA4	ENST00000370225.3:c.2932G>A	1:g.94510287C>T	missense_variant	Pathogenic/Likely_pathogenic
1	94512478	G	A	ABCA4	ENST00000370225.3:c.2915C>T	1:g.94512478G>A	missense_variant	Likely_pathogenic
1	94512520	A	T	ABCA4	ENST00000370225.3:c.2873T>A	1:g.94512520A>T	missense_variant	Likely_pathogenic
1	94512532	T	G	ABCA4	ENST00000370225.3:c.2861A>C	1:g.94512532T>G	missense_variant	Likely_pathogenic
1	94520763	C	A	ABCA4	ENST00000370225.3:c.2491G>T	1:g.94520763C>A	missense_variant	Likely_pathogenic
1	94520869	G	C	ABCA4	ENST00000370225.3:c.2385C>G	1:g.94520869G>C	missense_variant&splice_region_variant	Likely_pathogenic
1	94522177	C	T	ABCA4	ENST00000370225.3:c.2362G>A	1:g.94522177C>T	missense_variant	Likely_benign
1	94522251	G	T	ABCA4	ENST00000370225.3:c.2288C>A	1:g.94522251G>T	missense_variant	Likely_pathogenic
1	94526224	C	T	ABCA4	ENST00000370225.3:c.2029G>A	1:g.94526224C>T	missense_variant	Likely_pathogenic
1	94526284	T	C	ABCA4	ENST00000370225.3:c.1969A>G	1:g.94526284T>C	missense_variant	Likely_benign
1	94528136	T	C	ABCA4	ENST00000370225.3:c.1934A>G	1:g.94528136T>C	missense_variant	Likely_pathogenic
1	94528146	A	T	ABCA4	ENST00000370225.3:c.1924T>A	1:g.94528146A>T	missense_variant	Pathogenic
1	94528209	T	C	ABCA4	ENST00000370225.3:c.1861A>G	1:g.94528209T>C	missense_variant	Likely_benign
1	94528248	A	G	ABCA4	ENST00000370225.3:c.1822T>C	1:g.94528248A>G	missense_variant	Likely_pathogenic
1	94528686	G	T	ABCA4	ENST00000370225.3:c.1742C>A	1:g.94528686G>T	missense_variant	Likely_pathogenic
1	94528769	G	C	ABCA4	ENST00000370225.3:c.1659C>G	1:g.94528769G>C	missense_variant	Pathogenic
1	94543323	C	T	ABCA4	ENST00000370225.3:c.1477G>A	1:g.94543323C>T	missense_variant	Likely_benign
1	94544209	C	G	ABCA4	ENST00000370225.3:c.1293G>C	1:g.94544209C>G	missense_variant	Pathogenic
1	94546111	T	C	ABCA4	ENST00000370225.3:c.1022A>G	1:g.94546111T>C	missense_variant	Pathogenic
1	94546127	A	G	ABCA4	ENST00000370225.3:c.1006T>C	1:g.94546127A>G	missense_variant	Pathogenic
1	94546264	C	T	ABCA4	ENST00000370225.3:c.869G>A	1:g.94546264C>T	missense_variant	Pathogenic
1	94564360	A	T	ABCA4	ENST00000370225.3:c.758T>A	1:g.94564360A>T	missense_variant	Likely_pathogenic
1	94564519	A	G	ABCA4	ENST00000370225.3:c.599T>C	1:g.94564519A>G	missense_variant	Likely_pathogenic
1	94577009	T	A	ABCA4	ENST00000370225.3:c.287A>T	1:g.94577009T>A	missense_variant	Pathogenic
1	94577067	C	T	ABCA4	ENST00000370225.3:c.229G>A	1:g.94577067C>T	missense_variant	Benign
1	94577081	C	A	ABCA4	ENST00000370225.3:c.215G>T	1:g.94577081C>A	missense_variant	Pathogenic
1	94577087	A	G	ABCA4	ENST00000370225.3:c.209T>C	1:g.94577087A>G	missense_variant	Likely_pathogenic
1	94577112	G	A	ABCA4	ENST00000370225.3:c.184C>T	1:g.94577112G>A	missense_variant	Likely_pathogenic
1	94578594	G	A	ABCA4	ENST00000370225.3:c.95C>T	1:g.94578594G>A	missense_variant	Likely_pathogenic
1	94586536	C	A	ABCA4	ENST00000370225.3:c.66G>T	1:g.94586536C>A	missense_variant&splice_region_variant	Pathogenic
1	94586549	C	T	ABCA4	ENST00000370225.3:c.53G>A	1:g.94586549C>T	missense_variant	Pathogenic
1	94645368	C	T	ARHGAP29	ENST00000260526.6:c.2393G>A	1:g.94645368C>T	missense_variant	Likely_benign
1	94667305	C	T	ARHGAP29	ENST00000260526.6:c.1252G>A	1:g.94667305C>T	missense_variant	Benign
1	94930338	G	T	ABCD3	ENST00000370214.4:c.155G>T	1:g.94930338G>T	missense_variant	Benign
1	95001655	T	C	F3	ENST00000334047.7:c.278A>G	1:g.95001655T>C	missense_variant	Benign
1	95005865	T	C	F3	ENST00000334047.7:c.160A>G	1:g.95005865T>C	missense_variant	Likely_benign
1	95005907	C	T	F3	ENST00000334047.7:c.118G>A	1:g.95005907C>T	missense_variant	Likely_benign
1	97658762	C	T	DPYD	ENST00000370192.3:c.2485G>A	1:g.97658762C>T	missense_variant	Benign
1	98206012	G	A	DPYD	ENST00000370192.3:c.257C>T	1:g.98206012G>A	missense_variant	Likely_pathogenic
1	100346332	A	G	AGL	ENST00000294724.4:c.1880A>G	1:g.100346332A>G	missense_variant	Benign
1	100347131	C	T	AGL	ENST00000294724.4:c.2192C>T	1:g.100347131C>T	missense_variant	Benign
1	100361944	G	A	AGL	ENST00000294724.4:c.3362G>A	1:g.100361944G>A	missense_variant&splice_region_variant	Likely_pathogenic
1	100661875	C	G	DBT	ENST00000370132.4:c.1385G>C	1:g.100661875C>G	missense_variant	Pathogenic
1	100661876	G	A	DBT	ENST00000370132.4:c.1384C>T	1:g.100661876G>A	missense_variant	Likely_pathogenic
1	100671835	G	A	DBT	ENST00000370132.4:c.1232C>T	1:g.100671835G>A	missense_variant	Pathogenic
1	100672014	G	C	DBT	ENST00000370132.4:c.1196C>G	1:g.100672014G>C	missense_variant	Likely_pathogenic
1	100680492	G	T	DBT	ENST00000370132.4:c.820C>A	1:g.100680492G>T	missense_variant	Likely_pathogenic
1	100681578	G	T	DBT	ENST00000370132.4:c.733C>A	1:g.100681578G>T	missense_variant	Likely_benign
1	100696411	T	A	DBT	ENST00000370132.4:c.311A>T	1:g.100696411T>A	missense_variant	Likely_pathogenic
1	100701037	A	G	DBT	ENST00000370132.4:c.206T>C	1:g.100701037A>G	missense_variant	Likely_pathogenic
1	100818541	G	A	CDC14A	ENST00000361544.6:c.31G>A	1:g.100818541G>A	missense_variant	Likely_benign
1	100928377	G	A	CDC14A	ENST00000361544.6:c.778G>A	1:g.100928377G>A	missense_variant	Benign
1	100960453	G	A	CDC14A	ENST00000361544.6:c.1217G>A	1:g.100960453G>A	missense_variant	Likely_benign
1	100964598	C	T	CDC14A	ENST00000361544.6:c.1535C>T	1:g.100964598C>T	missense_variant	Likely_benign
1	100964793	C	T	CDC14A	ENST00000361544.6:c.1730C>T	1:g.100964793C>T	missense_variant	Likely_benign
1	101377773	CA	AG	SLC30A7	ENST00000370112.4:c.490_491delinsAG	1:g.101377773_101377774delinsAG	missense_variant	Pathogenic
1	101704572	C	A	S1PR1	ENST00000305352.6:c.32C>A	1:g.101704572C>A	missense_variant	Benign
1	103354149	C	G	COL11A1	ENST00000370096.3:c.4592G>C	1:g.103354149C>G	missense_variant	Likely_pathogenic
1	103354176	C	A	COL11A1	ENST00000370096.3:c.4565G>T	1:g.103354176C>A	missense_variant	Likely_pathogenic
1	103364284	C	A	COL11A1	ENST00000370096.3:c.4186G>T	1:g.103364284C>A	missense_variant	Likely_pathogenic
1	103405989	C	G	COL11A1	ENST00000370096.3:c.3278G>C	1:g.103405989C>G	missense_variant&splice_region_variant	Likely_pathogenic
1	103444940	G	A	COL11A1	ENST00000370096.3:c.2608C>T	1:g.103444940G>A	missense_variant&splice_region_variant	Likely_pathogenic
1	103444945	C	T	COL11A1	ENST00000370096.3:c.2603G>A	1:g.103444945C>T	missense_variant	Pathogenic
1	103455082	C	G	COL11A1	ENST00000370096.3:c.2386G>C	1:g.103455082C>G	missense_variant	Likely_pathogenic
1	103480102	C	G	COL11A1	ENST00000370096.3:c.1537G>C	1:g.103480102C>G	missense_variant	Likely_benign
1	103540331	T	A	COL11A1	ENST00000370096.3:c.494A>T	1:g.103540331T>A	missense_variant	Pathogenic
1	103544218	C	T	COL11A1	ENST00000370096.3:c.484G>A	1:g.103544218C>T	missense_variant	Pathogenic/Likely_pathogenic
1	104077479	G	C	RNPC3	ENST00000533099.1:c.443G>C	1:g.104077479G>C	missense_variant&splice_region_variant	Pathogenic
1	104088890	T	G	RNPC3	ENST00000533099.1:c.1228T>G	1:g.104088890T>G	missense_variant	Pathogenic
1	104093650	A	T	RNPC3	ENST00000533099.1:c.1449A>T	1:g.104093650A>T	missense_variant	Pathogenic
1	104160703	C	A	AMY2A	ENST00000414303.2:c.296C>A	1:g.104160703C>A	missense_variant	Benign
1	104203023	C	T	AMY1A	ENST00000370083.4:c.920C>T	1:g.104203023C>T	missense_variant	Likely_benign
1	108116715	G	A	VAV3	ENST00000370056.4:c.2456C>T	1:g.108116715G>A	missense_variant	Likely_benign
1	108152557	G	T	VAV3	ENST00000370056.4:c.2011C>A	1:g.108152557G>T	missense_variant	Likely_benign
1	108298086	C	T	VAV3	ENST00000370056.4:c.1136G>A	1:g.108298086C>T	missense_variant	Likely_benign
1	108507419	A	G	VAV3	ENST00000370056.4:c.73T>C	1:g.108507419A>G	missense_variant	Likely_benign
1	109191298	T	C	HENMT1	ENST00000370032.5:c.1072A>G	1:g.109191298T>C	missense_variant	Benign
1	109198245	C	T	HENMT1	ENST00000370032.5:c.226G>A	1:g.109198245C>T	missense_variant	Pathogenic
1	109242056	G	A	PRPF38B	ENST00000370025.4:c.1055G>A	1:g.109242056G>A	missense_variant	Benign
1	109315383	G	A	STXBP3	ENST00000370008.3:c.535G>A	1:g.109315383G>A	missense_variant	Likely_benign
1	109477392	G	C	CLCC1	ENST00000369971.2:c.1556C>G	1:g.109477392G>C	missense_variant	Likely_benign
1	109477462	G	C	CLCC1	ENST00000369971.2:c.1486C>G	1:g.109477462G>C	missense_variant	Likely_benign
1	109477468	C	T	CLCC1	ENST00000369971.2:c.1480G>A	1:g.109477468C>T	missense_variant	Likely_benign
1	109477470	G	A	CLCC1	ENST00000369971.2:c.1478C>T	1:g.109477470G>A	missense_variant	Benign
1	109479829	C	T	CLCC1	ENST00000369971.2:c.1253G>A	1:g.109479829C>T	missense_variant	Benign
1	109486156	G	A	CLCC1	ENST00000369971.2:c.643C>T	1:g.109486156G>A	missense_variant	Likely_benign
1	109486541	T	G	CLCC1	ENST00000369971.2:c.478A>C	1:g.109486541T>G	missense_variant	Likely_benign
1	109486553	T	C	CLCC1	ENST00000369971.2:c.466A>G	1:g.109486553T>C	missense_variant	Benign
1	109774299	G	T	SARS	ENST00000234677.2:c.638G>T	1:g.109774299G>T	missense_variant	Likely_pathogenic
1	109792784	C	T	CELSR2	ENST00000271332.3:c.83C>T	1:g.109792784C>T	missense_variant	Likely_benign
1	109811858	G	A	CELSR2	ENST00000271332.3:c.6758G>A	1:g.109811858G>A	missense_variant	Likely_benign
1	109859485	C	T	SORT1	ENST00000256637.6:c.2237G>A	1:g.109859485C>T	missense_variant	Benign
1	110051462	C	T	AMIGO1	ENST00000369864.4:c.73G>A	1:g.110051462C>T	missense_variant	Benign
1	110116383	C	A	GNAI3	ENST00000369851.4:c.143C>A	1:g.110116383C>A	missense_variant	Likely_pathogenic
1	110121922	G	A	GNAI3	ENST00000369851.4:c.400G>A	1:g.110121922G>A	missense_variant	Likely_benign
1	110170415	C	T	AMPD2	ENST00000256578.3:c.1132C>T	1:g.110170415C>T	missense_variant	Likely_pathogenic
1	110172109	G	T	AMPD2	ENST00000256578.3:c.2021G>T	1:g.110172109G>T	missense_variant	Likely_pathogenic
1	110173662	G	A	AMPD2	ENST00000256578.3:c.2528G>A	1:g.110173662G>A	missense_variant	Likely_pathogenic
1	110231874	G	T	GSTM1	ENST00000309851.5:c.287G>T	1:g.110231874G>T	missense_variant	Benign
1	110231901	T	C	GSTM1	ENST00000309851.5:c.314T>C	1:g.110231901T>C	missense_variant	Benign
1	110233094	C	G	GSTM1	ENST00000309851.5:c.475C>G	1:g.110233094C>G	missense_variant	Likely_benign
1	110257641	C	T	GSTM5	ENST00000256593.3:c.433C>T	1:g.110257641C>T	missense_variant	Benign
1	110257814	G	C	GSTM5	ENST00000256593.3:c.519G>C	1:g.110257814G>C	missense_variant	Benign
1	110257854	C	T	GSTM5	ENST00000256593.3:c.559C>T	1:g.110257854C>T	missense_variant	Likely_benign
1	110260040	A	G	GSTM5	ENST00000256593.3:c.649A>G	1:g.110260040A>G	missense_variant	Benign
1	110293386	C	T	EPS8L3	ENST00000369805.3:c.1669G>A	1:g.110293386C>T	missense_variant	Likely_benign
1	110738256	G	A	SLC6A17	ENST00000331565.4:c.1541G>A	1:g.110738256G>A	missense_variant	Likely_benign
1	110740758	G	A	SLC6A17	ENST00000331565.4:c.1876G>A	1:g.110740758G>A	missense_variant	Likely_benign
1	110741016	C	T	SLC6A17	ENST00000331565.4:c.2134C>T	1:g.110741016C>T	missense_variant	Likely_benign
1	110883697	C	T	RBM15	ENST00000369784.3:c.1670C>T	1:g.110883697C>T	missense_variant	Likely_benign
1	111060649	T	C	KCNA10	ENST00000369771.2:c.761A>G	1:g.111060649T>C	missense_variant	Benign
1	111146020	T	C	KCNA2	ENST00000485317.1:c.1385A>G	1:g.111146020T>C	missense_variant	Likely_benign
1	111146182	A	C	KCNA2	ENST00000485317.1:c.1223T>G	1:g.111146182A>C	missense_variant	Likely_pathogenic
1	111146185	G	C	KCNA2	ENST00000485317.1:c.1220C>G	1:g.111146185G>C	missense_variant	Likely_pathogenic
1	111146195	A	T	KCNA2	ENST00000485317.1:c.1210T>A	1:g.111146195A>T	missense_variant	Likely_pathogenic
1	111146270	C	G	KCNA2	ENST00000485317.1:c.1135G>C	1:g.111146270C>G	missense_variant	Likely_pathogenic
1	111146499	A	C	KCNA2	ENST00000485317.1:c.906T>G	1:g.111146499A>C	missense_variant	Likely_pathogenic
1	111146505	T	A	KCNA2	ENST00000485317.1:c.900A>T	1:g.111146505T>A	missense_variant	Likely_pathogenic
1	111146510	CC	AA	KCNA2	ENST00000485317.1:c.894_895delinsTT	1:g.111146510_111146511delinsAA	missense_variant	Likely_pathogenic
1	111146516	G	A	KCNA2	ENST00000485317.1:c.889C>T	1:g.111146516G>A	missense_variant	Pathogenic
1	111146794	G	A	KCNA2	ENST00000485317.1:c.611C>T	1:g.111146794G>A	missense_variant	Likely_benign
1	111147326	C	T	KCNA2	ENST00000485317.1:c.79G>A	1:g.111147326C>T	missense_variant	Likely_benign
1	111702020	A	G	CEPT1	ENST00000545121.1:c.358A>G	1:g.111702020A>G	missense_variant	Benign
1	111854859	C	T	CHIA	ENST00000369740.1:c.103C>T	1:g.111854859C>T	missense_variant	Benign
1	111854925	G	A	CHIA	ENST00000369740.1:c.169G>A	1:g.111854925G>A	missense_variant	Likely_benign
1	111957370	G	C	OVGP1	ENST00000369732.3:c.1753C>G	1:g.111957370G>C	missense_variant	Benign
1	111957525	G	C	OVGP1	ENST00000369732.3:c.1598C>G	1:g.111957525G>C	missense_variant	Benign
1	111957721	C	T	OVGP1	ENST00000369732.3:c.1402G>A	1:g.111957721C>T	missense_variant	Benign
1	111957879	G	A	OVGP1	ENST00000369732.3:c.1244C>T	1:g.111957879G>A	missense_variant	Likely_benign
1	112302035	C	G	DDX20	ENST00000369702.4:c.410C>G	1:g.112302035C>G	missense_variant	Likely_benign
1	112308821	C	A	DDX20	ENST00000369702.4:c.1775C>A	1:g.112308821C>A	missense_variant	Benign
1	112318802	G	A	KCND3	ENST00000315987.2:c.1865C>T	1:g.112318802G>A	missense_variant	Likely_benign
1	112323329	C	T	KCND3	ENST00000315987.2:c.1354G>A	1:g.112323329C>T	missense_variant	Benign/Likely_benign
1	112323392	G	A	KCND3	ENST00000315987.2:c.1291C>T	1:g.112323392G>A	missense_variant	Likely_pathogenic
1	112329685	C	T	KCND3	ENST00000315987.2:c.1150G>A	1:g.112329685C>T	missense_variant	Likely_pathogenic
1	112524439	A	G	KCND3	ENST00000315987.2:c.910T>C	1:g.112524439A>G	missense_variant	Likely_pathogenic
1	112524738	G	A	KCND3	ENST00000315987.2:c.611C>T	1:g.112524738G>A	missense_variant	Likely_pathogenic
1	112991675	G	A	CTTNBP2NL	ENST00000271277.6:c.211G>A	1:g.112991675G>A	missense_variant	Benign
1	112999030	A	G	CTTNBP2NL	ENST00000271277.6:c.916A>G	1:g.112999030A>G	missense_variant	Benign
1	113057615	G	A	WNT2B	ENST00000369684.4:c.302G>A	1:g.113057615G>A	missense_variant	Benign
1	113159464	T	A	ST7L	ENST00000358039.4:c.259A>T	1:g.113159464T>A	missense_variant	Benign
1	113240711	G	A	MOV10	ENST00000413052.2:c.2294G>A	1:g.113240711G>A	missense_variant	Likely_benign
1	114372630	G	C	PTPN22	ENST00000359785.5:c.2075C>G	1:g.114372630G>C	missense_variant	Benign
1	114380395	T	C	PTPN22	ENST00000359785.5:c.1627A>G	1:g.114380395T>C	missense_variant	Likely_benign
1	114380508	G	C	PTPN22	ENST00000359785.5:c.1514C>G	1:g.114380508G>C	missense_variant	Benign
1	114444437	T	C	AP4B1	ENST00000369569.1:c.409A>G	1:g.114444437T>C	missense_variant	Likely_pathogenic
1	114454061	C	T	DCLRE1B	ENST00000369563.3:c.847C>T	1:g.114454061C>T	missense_variant	Likely_benign
1	115124203	T	C	BCAS2	ENST00000369541.3:c.10A>G	1:g.115124203T>C	missense_variant	Benign
1	115223070	C	T	AMPD1	ENST00000520113.2:c.676G>A	1:g.115223070C>T	missense_variant	Likely_benign
1	115229424	G	A	AMPD1	ENST00000520113.2:c.422C>T	1:g.115229424G>A	missense_variant	Likely_benign
1	115229512	G	A	AMPD1	ENST00000520113.2:c.334C>T	1:g.115229512G>A	missense_variant	Likely_benign
1	115252191	T	C	NRAS	ENST00000369535.4:c.449A>G	1:g.115252191T>C	missense_variant&splice_region_variant	Likely_pathogenic
1	115256443	A	G	NRAS	ENST00000369535.4:c.268T>C	1:g.115256443A>G	missense_variant	Likely_pathogenic
1	115256528	TT	CC	NRAS	ENST00000369535.4:c.182_183delinsGG	1:g.115256528_115256529delinsCC	missense_variant	Pathogenic
1	115256528	TT	CA	NRAS	ENST00000369535.4:c.182_183delinsTG	1:g.115256528_115256529delinsCA	missense_variant	Pathogenic
1	115256529	TG	CT	NRAS	ENST00000369535.4:c.181_182delinsAG	1:g.115256529_115256530delinsCT	missense_variant	Likely_pathogenic
1	115256532	C	A	NRAS	ENST00000369535.4:c.179G>T	1:g.115256532C>A	missense_variant	Likely_pathogenic
1	115256538	G	A	NRAS	ENST00000369535.4:c.173C>T	1:g.115256538G>A	missense_variant	Pathogenic
1	115258674	T	C	NRAS	ENST00000369535.4:c.108A>G	1:g.115258674T>C	missense_variant	Likely_pathogenic
1	115403368	C	T	SYCP1	ENST00000369522.3:c.536C>T	1:g.115403368C>T	missense_variant	Benign
1	115829133	C	T	NGF	ENST00000369512.2:c.284G>A	1:g.115829133C>T	missense_variant	Likely_benign
1	116380759	G	A	NHLH2	ENST00000369506.1:c.235C>T	1:g.116380759G>A	missense_variant	Pathogenic
1	116932307	A	G	ATP1A1	ENST00000537345.1:c.1001A>G	1:g.116932307A>G	missense_variant	Likely_pathogenic
1	116932995	A	G	ATP1A1	ENST00000537345.1:c.1184A>G	1:g.116932995A>G	missense_variant	Likely_benign
1	116942124	T	C	ATP1A1	ENST00000537345.1:c.2531T>C	1:g.116942124T>C	missense_variant	Likely_pathogenic
1	117142835	G	A	IGSF3	ENST00000369483.1:c.1817C>T	1:g.117142835G>A	missense_variant	Likely_benign
1	117487567	G	A	PTGFRN	ENST00000393203.2:c.685G>A	1:g.117487567G>A	missense_variant	Likely_benign
1	117487607	A	G	PTGFRN	ENST00000393203.2:c.725A>G	1:g.117487607A>G	missense_variant	Likely_benign
1	117556271	T	C	CD101	ENST00000256652.4:c.1085T>C	1:g.117556271T>C	missense_variant	Benign
1	117561030	G	A	CD101	ENST00000256652.4:c.1865G>A	1:g.117561030G>A	missense_variant	Benign
1	117561116	T	G	CD101	ENST00000256652.4:c.1951T>G	1:g.117561116T>G	missense_variant	Benign
1	117564288	A	G	CD101	ENST00000256652.4:c.2111A>G	1:g.117564288A>G	missense_variant	Likely_benign
1	117603131	G	A	TTF2	ENST00000369466.4:c.83G>A	1:g.117603131G>A	missense_variant	Benign
1	117617598	A	G	TTF2	ENST00000369466.4:c.392A>G	1:g.117617598A>G	missense_variant	Benign
1	117617687	C	G	TTF2	ENST00000369466.4:c.481C>G	1:g.117617687C>G	missense_variant	Likely_benign
1	117618024	G	C	TTF2	ENST00000369466.4:c.818G>C	1:g.117618024G>C	missense_variant	Benign
1	117618235	G	C	TTF2	ENST00000369466.4:c.1029G>C	1:g.117618235G>C	missense_variant	Likely_benign
1	117619355	C	T	TTF2	ENST00000369466.4:c.1483C>T	1:g.117619355C>T	missense_variant	Benign
1	117619362	G	A	TTF2	ENST00000369466.4:c.1490G>A	1:g.117619362G>A	missense_variant	Benign
1	117634507	G	A	TTF2	ENST00000369466.4:c.2740G>A	1:g.117634507G>A	missense_variant	Benign
1	117635401	G	A	TTF2	ENST00000369466.4:c.2854G>A	1:g.117635401G>A	missense_variant	Benign
1	117635504	G	A	TTF2	ENST00000369466.4:c.2957G>A	1:g.117635504G>A	missense_variant	Likely_benign
1	117635507	T	C	TTF2	ENST00000369466.4:c.2960T>C	1:g.117635507T>C	missense_variant	Benign
1	117644038	A	T	TTF2	ENST00000369466.4:c.3381A>T	1:g.117644038A>T	missense_variant	Likely_benign
1	118527339	A	T	SPAG17	ENST00000336338.5:c.5736T>A	1:g.118527339A>T	missense_variant	Likely_benign
1	118554940	C	T	SPAG17	ENST00000336338.5:c.4343G>A	1:g.118554940C>T	missense_variant	Pathogenic
1	119427687	G	C	TBX15	ENST00000207157.3:c.1159C>G	1:g.119427687G>C	missense_variant	Benign
1	119575784	A	C	WARS2	ENST00000235521.4:c.833T>G	1:g.119575784A>C	missense_variant	Pathogenic
1	119584949	GT	AC	WARS2	ENST00000235521.4:c.452_453inv	1:g.119584949_119584950inv	missense_variant	Likely_benign
1	119958077	G	A	HSD3B2	ENST00000543831.1:c.35G>A	1:g.119958077G>A	missense_variant	Likely_pathogenic
1	119964870	G	A	HSD3B2	ENST00000543831.1:c.746G>A	1:g.119964870G>A	missense_variant	Likely_benign
1	120269637	C	T	PHGDH	ENST00000369409.4:c.422C>T	1:g.120269637C>T	missense_variant	Likely_benign
1	120298147	A	T	HMGCS2	ENST00000369406.3:c.1090T>A	1:g.120298147A>T	missense_variant	Likely_pathogenic
1	120301770	C	T	HMGCS2	ENST00000369406.3:c.821G>A	1:g.120301770C>T	missense_variant	Likely_pathogenic
1	120301872	T	G	HMGCS2	ENST00000369406.3:c.719A>C	1:g.120301872T>G	missense_variant	Likely_pathogenic
1	120306932	A	T	HMGCS2	ENST00000369406.3:c.422T>A	1:g.120306932A>T	missense_variant	Likely_pathogenic
1	120306947	T	C	HMGCS2	ENST00000369406.3:c.407A>G	1:g.120306947T>C	missense_variant	Likely_pathogenic
1	120307134	C	T	HMGCS2	ENST00000369406.3:c.220G>A	1:g.120307134C>T	missense_variant	Likely_pathogenic
1	120458876	G	T	NOTCH2	ENST00000256646.2:c.6469C>A	1:g.120458876G>T	missense_variant	Benign
1	120459220	A	G	NOTCH2	ENST00000256646.2:c.6125T>C	1:g.120459220A>G	missense_variant	Pathogenic
1	120483252	C	T	NOTCH2	ENST00000256646.2:c.3109G>A	1:g.120483252C>T	missense_variant	Likely_benign
1	120491642	G	A	NOTCH2	ENST00000256646.2:c.2587C>T	1:g.120491642G>A	missense_variant	Likely_pathogenic
1	120510721	C	T	NOTCH2	ENST00000256646.2:c.1243G>A	1:g.120510721C>T	missense_variant	Pathogenic
1	120510753	G	A	NOTCH2	ENST00000256646.2:c.1211C>T	1:g.120510753G>A	missense_variant	Pathogenic
1	144877255	T	C	PDE4DIP	ENST00000369356.4:c.4432A>G	1:g.144877255T>C	missense_variant	Likely_pathogenic
1	144881520	G	A	PDE4DIP	ENST00000369356.4:c.3676C>T	1:g.144881520G>A	missense_variant	Likely_pathogenic
1	144922523	C	T	PDE4DIP	ENST00000369356.4:c.884G>A	1:g.144922523C>T	missense_variant	Benign
1	145415476	G	A	HFE2	ENST00000336751.5:c.295G>A	1:g.145415476G>A	missense_variant	Likely_pathogenic
1	145585518	A	C	PIAS3	ENST00000393045.2:c.1783A>C	1:g.145585518A>C	missense_variant	Benign
1	145608556	C	T	POLR3C	ENST00000334163.3:c.251G>A	1:g.145608556C>T	missense_variant	Likely_benign
1	145704167	C	T	CD160	ENST00000235933.6:c.250G>A	1:g.145704167C>T	missense_variant	Benign
1	146672745	T	C	FMO5	ENST00000254090.4:c.1172A>G	1:g.146672745T>C	missense_variant	Benign
1	146684095	T	C	FMO5	ENST00000254090.4:c.496A>G	1:g.146684095T>C	missense_variant	Benign
1	146751757	T	C	CHD1L	ENST00000369258.4:c.1598T>C	1:g.146751757T>C	missense_variant	Likely_benign
1	146763171	T	A	CHD1L	ENST00000369258.4:c.2328T>A	1:g.146763171T>A	missense_variant	Benign
1	147090866	G	A	BCL9	ENST00000234739.3:c.905G>A	1:g.147090866G>A	missense_variant	Likely_benign
1	147091108	G	A	BCL9	ENST00000234739.3:c.1147G>A	1:g.147091108G>A	missense_variant	Likely_benign
1	147380278	T	C	GJA8	ENST00000240986.4:c.196T>C	1:g.147380278T>C	missense_variant	Likely_pathogenic
1	147380279	A	C	GJA8	ENST00000240986.4:c.197A>C	1:g.147380279A>C	missense_variant	Likely_pathogenic
1	147380308	C	T	GJA8	ENST00000240986.4:c.226C>T	1:g.147380308C>T	missense_variant	Pathogenic
1	147380309	G	A	GJA8	ENST00000240986.4:c.227G>A	1:g.147380309G>A	missense_variant	Pathogenic
1	149895780	G	A	SF3B4	ENST00000271628.8:c.1040C>T	1:g.149895780G>A	missense_variant	Likely_benign
1	149895835	A	G	SF3B4	ENST00000271628.8:c.985T>C	1:g.149895835A>G	missense_variant	Benign
1	150064181	T	C	VPS45	ENST00000369130.3:c.1255T>C	1:g.150064181T>C	missense_variant	Likely_benign
1	150236264	G	A	CA14	ENST00000369111.4:c.934G>A	1:g.150236264G>A	missense_variant	Benign
1	150315909	G	A	PRPF3	ENST00000324862.6:c.1407G>A	1:g.150315909G>A	missense_variant	Likely_benign
1	150463159	C	G	TARS2	ENST00000369064.3:c.470C>G	1:g.150463159C>G	missense_variant	Pathogenic
1	150464913	A	G	TARS2	ENST00000369064.3:c.722A>G	1:g.150464913A>G	missense_variant	Likely_benign
1	150469332	T	G	TARS2	ENST00000369064.3:c.968T>G	1:g.150469332T>G	missense_variant	Pathogenic/Likely_pathogenic
1	150471013	A	G	TARS2	ENST00000369064.3:c.1274A>G	1:g.150471013A>G	missense_variant	Pathogenic/Likely_pathogenic
1	150476871	G	C	TARS2	ENST00000369064.3:c.1678G>C	1:g.150476871G>C	missense_variant	Likely_pathogenic
1	150477399	C	T	TARS2	ENST00000369064.3:c.1838C>T	1:g.150477399C>T	missense_variant	Pathogenic/Likely_pathogenic
1	150479526	G	A	TARS2	ENST00000369064.3:c.2143G>A	1:g.150479526G>A	missense_variant	Pathogenic
1	150484030	G	A	ECM1	ENST00000369049.4:c.887G>A	1:g.150484030G>A	missense_variant	Pathogenic
1	150530480	G	A	ADAMTSL4	ENST00000271643.4:c.2237G>A	1:g.150530480G>A	missense_variant	Pathogenic
1	150531468	C	T	ADAMTSL4	ENST00000271643.4:c.2590C>T	1:g.150531468C>T	missense_variant	Likely_benign
1	150551649	T	C	MCL1	ENST00000369026.2:c.358A>G	1:g.150551649T>C	missense_variant	Benign
1	150680849	T	C	HORMAD1	ENST00000361824.2:c.430A>G	1:g.150680849T>C	missense_variant	Benign
1	150769340	G	A	CTSK	ENST00000271651.3:c.925C>T	1:g.150769340G>A	missense_variant	Likely_pathogenic
1	150769358	C	T	CTSK	ENST00000271651.3:c.907G>A	1:g.150769358C>T	missense_variant	Pathogenic
1	150771703	TG	CA	CTSK	ENST00000271651.3:c.830_831inv	1:g.150771703_150771704inv	missense_variant	Benign
1	150771707	T	C	CTSK	ENST00000271651.3:c.827A>G	1:g.150771707T>C	missense_variant	Likely_pathogenic
1	150772058	A	T	CTSK	ENST00000271651.3:c.746T>A	1:g.150772058A>T	missense_variant	Likely_pathogenic
1	150776559	A	G	CTSK	ENST00000271651.3:c.556T>C	1:g.150776559A>G	missense_variant	Likely_pathogenic
1	150776568	T	G	CTSK	ENST00000271651.3:c.547A>C	1:g.150776568T>G	missense_variant	Likely_pathogenic
1	150776596	C	G	CTSK	ENST00000271651.3:c.519G>C	1:g.150776596C>G	missense_variant	Likely_benign
1	150776678	C	G	CTSK	ENST00000271651.3:c.437G>C	1:g.150776678C>G	missense_variant	Likely_pathogenic
1	150778673	A	C	CTSK	ENST00000271651.3:c.148T>G	1:g.150778673A>C	missense_variant	Likely_pathogenic
1	150778684	C	T	CTSK	ENST00000271651.3:c.137G>A	1:g.150778684C>T	missense_variant	Likely_pathogenic
1	150779274	C	T	CTSK	ENST00000271651.3:c.8G>A	1:g.150779274C>T	missense_variant	Likely_benign
1	150921669	C	T	SETDB1	ENST00000271640.5:c.1339C>T	1:g.150921669C>T	missense_variant	Likely_benign
1	150922939	C	T	SETDB1	ENST00000271640.5:c.1586C>T	1:g.150922939C>T	missense_variant	Benign
1	150933468	C	T	SETDB1	ENST00000271640.5:c.2930C>T	1:g.150933468C>T	missense_variant	Likely_benign
1	150933600	C	T	SETDB1	ENST00000271640.5:c.3062C>T	1:g.150933600C>T	missense_variant	Benign
1	150935173	C	T	SETDB1	ENST00000271640.5:c.3269C>T	1:g.150935173C>T	missense_variant	Benign
1	150997131	A	G	PRUNE	ENST00000271620.3:c.380A>G	1:g.150997131A>G	missense_variant	Likely_pathogenic
1	151107304	C	G	SEMA6C	ENST00000368913.3:c.1628G>C	1:g.151107304C>G	missense_variant	Benign
1	151115007	G	A	SEMA6C	ENST00000368913.3:c.91C>T	1:g.151115007G>A	missense_variant	Benign
1	151131244	G	A	TNFAIP8L2	ENST00000368910.3:c.71G>A	1:g.151131244G>A	missense_variant	Benign
1	151315134	C	T	RFX5	ENST00000290524.4:c.1379G>A	1:g.151315134C>T	missense_variant	Benign/Likely_benign
1	151318733	C	T	RFX5	ENST00000290524.4:c.64G>A	1:g.151318733C>T	missense_variant	Benign
1	151377514	C	T	POGZ	ENST00000271715.2:c.3997G>A	1:g.151377514C>T	missense_variant	Likely_benign
1	151378110	G	C	POGZ	ENST00000271715.2:c.3401C>G	1:g.151378110G>C	missense_variant	Likely_benign
1	151378182	C	T	POGZ	ENST00000271715.2:c.3329G>A	1:g.151378182C>T	missense_variant	Likely_benign
1	151378463	C	A	POGZ	ENST00000271715.2:c.3048G>T	1:g.151378463C>A	missense_variant	Likely_pathogenic
1	151378477	C	T	POGZ	ENST00000271715.2:c.3034G>A	1:g.151378477C>T	missense_variant	Likely_benign
1	151378785	G	A	POGZ	ENST00000271715.2:c.2726C>T	1:g.151378785G>A	missense_variant	Likely_benign
1	151381226	G	A	POGZ	ENST00000271715.2:c.2005C>T	1:g.151381226G>A	missense_variant	Likely_benign
1	151384189	T	C	POGZ	ENST00000271715.2:c.1838A>G	1:g.151384189T>C	missense_variant	Likely_pathogenic
1	151400305	T	C	POGZ	ENST00000271715.2:c.1072A>G	1:g.151400305T>C	missense_variant	Likely_benign
1	151414577	G	A	POGZ	ENST00000271715.2:c.104C>T	1:g.151414577G>A	missense_variant	Likely_benign
1	151491674	C	T	CGN	ENST00000271636.7:c.679C>T	1:g.151491674C>T	missense_variant	Likely_benign
1	151498143	G	A	CGN	ENST00000271636.7:c.1640G>A	1:g.151498143G>A	missense_variant	Benign
1	151502589	G	A	CGN	ENST00000271636.7:c.2311G>A	1:g.151502589G>A	missense_variant&splice_region_variant	Benign
1	151503038	G	A	CGN	ENST00000271636.7:c.2387G>A	1:g.151503038G>A	missense_variant	Likely_benign
1	151507531	G	A	CGN	ENST00000271636.7:c.2918G>A	1:g.151507531G>A	missense_variant	Benign
1	151634652	G	A	SNX27	ENST00000368843.3:c.812G>A	1:g.151634652G>A	missense_variant	Likely_benign
1	151640951	G	A	SNX27	ENST00000368843.3:c.989G>A	1:g.151640951G>A	missense_variant	Likely_pathogenic
1	151655919	A	T	SNX27	ENST00000368843.3:c.1237A>T	1:g.151655919A>T	missense_variant&splice_region_variant	Likely_benign
1	151861842	C	G	THEM4	ENST00000368814.3:c.294G>C	1:g.151861842C>G	missense_variant	Benign
1	151867528	C	T	THEM4	ENST00000368814.3:c.242G>A	1:g.151867528C>T	missense_variant	Benign
1	152057793	A	G	TCHHL1	ENST00000368806.1:c.2365T>C	1:g.152057793A>G	missense_variant	Benign
1	152058563	C	T	TCHHL1	ENST00000368806.1:c.1595G>A	1:g.152058563C>T	missense_variant	Likely_benign
1	152059659	T	A	TCHHL1	ENST00000368806.1:c.499A>T	1:g.152059659T>A	missense_variant	Benign
1	152080604	C	G	TCHH	ENST00000368804.1:c.5089G>C	1:g.152080604C>G	missense_variant	Benign
1	152081362	C	G	TCHH	ENST00000368804.1:c.4331G>C	1:g.152081362C>G	missense_variant	Likely_benign
1	152082957	C	G	TCHH	ENST00000368804.1:c.2736G>C	1:g.152082957C>G	missense_variant	Benign
1	152083636	G	C	TCHH	ENST00000368804.1:c.2057C>G	1:g.152083636G>C	missense_variant	Benign
1	152083745	C	T	TCHH	ENST00000368804.1:c.1948G>A	1:g.152083745C>T	missense_variant	Likely_benign
1	152084405	C	G	TCHH	ENST00000368804.1:c.1288G>C	1:g.152084405C>G	missense_variant	Benign
1	152275273	G	T	FLG	ENST00000368799.1:c.12089C>A	1:g.152275273G>T	missense_variant	Likely_benign
1	152276282	C	G	FLG	ENST00000368799.1:c.11080G>C	1:g.152276282C>G	missense_variant	Likely_benign
1	152276459	C	T	FLG	ENST00000368799.1:c.10903G>A	1:g.152276459C>T	missense_variant	Benign
1	152276555	C	T	FLG	ENST00000368799.1:c.10807G>A	1:g.152276555C>T	missense_variant	Likely_benign
1	152276616	G	T	FLG	ENST00000368799.1:c.10746C>A	1:g.152276616G>T	missense_variant	Likely_benign
1	152276627	T	C	FLG	ENST00000368799.1:c.10735A>G	1:g.152276627T>C	missense_variant	Benign
1	152276659	T	C	FLG	ENST00000368799.1:c.10703A>G	1:g.152276659T>C	missense_variant	Benign
1	152276692	C	G	FLG	ENST00000368799.1:c.10670G>C	1:g.152276692C>G	missense_variant	Likely_benign
1	152277014	A	G	FLG	ENST00000368799.1:c.10348T>C	1:g.152277014A>G	missense_variant	Likely_benign
1	152277100	C	T	FLG	ENST00000368799.1:c.10262G>A	1:g.152277100C>T	missense_variant	Benign/Likely_benign
1	152277239	G	A	FLG	ENST00000368799.1:c.10123C>T	1:g.152277239G>A	missense_variant	Likely_benign
1	152277307	G	C	FLG	ENST00000368799.1:c.10055C>G	1:g.152277307G>C	missense_variant	Benign
1	152278100	C	T	FLG	ENST00000368799.1:c.9262G>A	1:g.152278100C>T	missense_variant	Benign
1	152278211	G	A	FLG	ENST00000368799.1:c.9151C>T	1:g.152278211G>A	missense_variant	Likely_benign
1	152278398	G	C	FLG	ENST00000368799.1:c.8964C>G	1:g.152278398G>C	missense_variant	Likely_benign
1	152278414	T	A	FLG	ENST00000368799.1:c.8948A>T	1:g.152278414T>A	missense_variant	Likely_benign
1	152278555	T	C	FLG	ENST00000368799.1:c.8807A>G	1:g.152278555T>C	missense_variant	Benign
1	152278594	A	C	FLG	ENST00000368799.1:c.8768T>G	1:g.152278594A>C	missense_variant	Benign
1	152278612	C	A	FLG	ENST00000368799.1:c.8750G>T	1:g.152278612C>A	missense_variant	Benign
1	152278727	C	G	FLG	ENST00000368799.1:c.8635G>C	1:g.152278727C>G	missense_variant	Likely_benign
1	152278765	T	A	FLG	ENST00000368799.1:c.8597A>T	1:g.152278765T>A	missense_variant	Likely_benign
1	152278814	C	T	FLG	ENST00000368799.1:c.8548G>A	1:g.152278814C>T	missense_variant	Benign
1	152278856	T	G	FLG	ENST00000368799.1:c.8506A>C	1:g.152278856T>G	missense_variant	Benign
1	152279058	C	A	FLG	ENST00000368799.1:c.8304G>T	1:g.152279058C>A	missense_variant	Likely_benign
1	152279065	C	T	FLG	ENST00000368799.1:c.8297G>A	1:g.152279065C>T	missense_variant	Likely_benign
1	152279183	G	A	FLG	ENST00000368799.1:c.8179C>T	1:g.152279183G>A	missense_variant	Likely_benign
1	152279370	G	C	FLG	ENST00000368799.1:c.7992C>G	1:g.152279370G>C	missense_variant	Benign
1	152279416	C	G	FLG	ENST00000368799.1:c.7946G>C	1:g.152279416C>G	missense_variant	Likely_benign
1	152279489	G	T	FLG	ENST00000368799.1:c.7873C>A	1:g.152279489G>T	missense_variant	Likely_benign
1	152279686	G	T	FLG	ENST00000368799.1:c.7676C>A	1:g.152279686G>T	missense_variant	Likely_benign
1	152280202	C	T	FLG	ENST00000368799.1:c.7160G>A	1:g.152280202C>T	missense_variant	Likely_benign
1	152280265	C	G	FLG	ENST00000368799.1:c.7097G>C	1:g.152280265C>G	missense_variant	Benign
1	152280280	C	T	FLG	ENST00000368799.1:c.7082G>A	1:g.152280280C>T	missense_variant	Likely_benign
1	152280575	C	T	FLG	ENST00000368799.1:c.6787G>A	1:g.152280575C>T	missense_variant	Benign
1	152280614	C	T	FLG	ENST00000368799.1:c.6748G>A	1:g.152280614C>T	missense_variant	Likely_benign
1	152280614	C	G	FLG	ENST00000368799.1:c.6748G>C	1:g.152280614C>G	missense_variant	Likely_benign
1	152280646	C	T	FLG	ENST00000368799.1:c.6716G>A	1:g.152280646C>T	missense_variant	Benign
1	152280665	G	A	FLG	ENST00000368799.1:c.6697C>T	1:g.152280665G>A	missense_variant	Benign
1	152280688	A	G	FLG	ENST00000368799.1:c.6674T>C	1:g.152280688A>G	missense_variant	Benign
1	152280691	A	T	FLG	ENST00000368799.1:c.6671T>A	1:g.152280691A>T	missense_variant	Benign
1	152280736	T	C	FLG	ENST00000368799.1:c.6626A>G	1:g.152280736T>C	missense_variant	Benign
1	152280739	G	A	FLG	ENST00000368799.1:c.6623C>T	1:g.152280739G>A	missense_variant	Likely_benign
1	152280788	T	G	FLG	ENST00000368799.1:c.6574A>C	1:g.152280788T>G	missense_variant	Benign
1	152280900	T	G	FLG	ENST00000368799.1:c.6462A>C	1:g.152280900T>G	missense_variant	Benign
1	152280907	G	T	FLG	ENST00000368799.1:c.6455C>A	1:g.152280907G>T	missense_variant	Benign
1	152281144	T	C	FLG	ENST00000368799.1:c.6218A>G	1:g.152281144T>C	missense_variant	Benign
1	152281228	C	G	FLG	ENST00000368799.1:c.6134G>C	1:g.152281228C>G	missense_variant	Benign
1	152281304	A	C	FLG	ENST00000368799.1:c.6058T>G	1:g.152281304A>C	missense_variant	Benign
1	152281466	C	T	FLG	ENST00000368799.1:c.5896G>A	1:g.152281466C>T	missense_variant	Benign
1	152281724	G	T	FLG	ENST00000368799.1:c.5638C>A	1:g.152281724G>T	missense_variant	Likely_benign
1	152281994	G	C	FLG	ENST00000368799.1:c.5368C>G	1:g.152281994G>C	missense_variant	Likely_benign
1	152282812	T	G	FLG	ENST00000368799.1:c.4550A>C	1:g.152282812T>G	missense_variant	Likely_benign
1	152282829	C	G	FLG	ENST00000368799.1:c.4533G>C	1:g.152282829C>G	missense_variant	Benign
1	152283140	G	T	FLG	ENST00000368799.1:c.4222C>A	1:g.152283140G>T	missense_variant	Benign
1	152283426	A	T	FLG	ENST00000368799.1:c.3936T>A	1:g.152283426A>T	missense_variant	Likely_benign
1	152283808	A	G	FLG	ENST00000368799.1:c.3554T>C	1:g.152283808A>G	missense_variant	Likely_benign
1	152283943	C	T	FLG	ENST00000368799.1:c.3419G>A	1:g.152283943C>T	missense_variant	Benign
1	152284505	C	G	FLG	ENST00000368799.1:c.2857G>C	1:g.152284505C>G	missense_variant	Benign
1	152284601	C	T	FLG	ENST00000368799.1:c.2761G>A	1:g.152284601C>T	missense_variant	Likely_benign
1	152284673	G	A	FLG	ENST00000368799.1:c.2689C>T	1:g.152284673G>A	missense_variant	Benign
1	152284823	A	T	FLG	ENST00000368799.1:c.2539T>A	1:g.152284823A>T	missense_variant	Benign
1	152285082	C	G	FLG	ENST00000368799.1:c.2280G>C	1:g.152285082C>G	missense_variant	Benign
1	152285534	C	T	FLG	ENST00000368799.1:c.1828G>A	1:g.152285534C>T	missense_variant	Likely_benign
1	152285759	A	G	FLG	ENST00000368799.1:c.1603T>C	1:g.152285759A>G	missense_variant	Likely_benign
1	152286107	C	T	FLG	ENST00000368799.1:c.1255G>A	1:g.152286107C>T	missense_variant	Benign
1	152287078	G	A	FLG	ENST00000368799.1:c.284C>T	1:g.152287078G>A	missense_variant	Benign
1	152287213	T	C	FLG	ENST00000368799.1:c.149A>G	1:g.152287213T>C	missense_variant	Benign
1	152287857	C	T	FLG	ENST00000368799.1:c.76G>A	1:g.152287857C>T	missense_variant	Benign
1	152573420	C	A	LCE3C	ENST00000333881.3:c.213C>A	1:g.152573420C>A	missense_variant	Benign
1	152573464	G	A	LCE3C	ENST00000333881.3:c.257G>A	1:g.152573464G>A	missense_variant	Benign
1	152595565	C	G	LCE3A	ENST00000335674.1:c.15G>C	1:g.152595565C>G	missense_variant	Benign
1	152733183	C	A	KPRP	ENST00000368773.1:c.1119C>A	1:g.152733183C>A	missense_variant	Benign
1	152777638	C	T	LCE1C	ENST00000368768.1:c.317G>A	1:g.152777638C>T	missense_variant	Benign
1	152777755	C	A	LCE1C	ENST00000368768.1:c.200G>T	1:g.152777755C>A	missense_variant	Benign
1	152882811	G	A	IVL	ENST00000368764.3:c.538G>A	1:g.152882811G>A	missense_variant	Benign
1	152883036	C	T	IVL	ENST00000368764.3:c.763C>T	1:g.152883036C>T	missense_variant	Benign
1	152883155	G	T	IVL	ENST00000368764.3:c.882G>T	1:g.152883155G>T	missense_variant	Likely_benign
1	152883317	G	T	IVL	ENST00000368764.3:c.1044G>T	1:g.152883317G>T	missense_variant	Likely_benign
1	152883621	T	A	IVL	ENST00000368764.3:c.1348T>A	1:g.152883621T>A	missense_variant	Benign
1	152883786	C	G	IVL	ENST00000368764.3:c.1513C>G	1:g.152883786C>G	missense_variant	Benign
1	152975810	G	A	SPRR3	ENST00000331860.3:c.314G>A	1:g.152975810G>A	missense_variant	Benign
1	152975936	C	G	SPRR3	ENST00000331860.3:c.440C>G	1:g.152975936C>G	missense_variant	Benign
1	153029153	G	T	SPRR2A	ENST00000392653.2:c.59C>A	1:g.153029153G>T	missense_variant	Benign
1	153233697	C	G	LOR	ENST00000368742.3:c.272C>G	1:g.153233697C>G	missense_variant	Likely_benign
1	153270580	G	A	PGLYRP3	ENST00000290722.1:c.878C>T	1:g.153270580G>A	missense_variant	Benign
1	153279597	G	A	PGLYRP3	ENST00000290722.1:c.202C>T	1:g.153279597G>A	missense_variant	Benign
1	153333264	G	A	S100A9	ENST00000368738.3:c.295G>A	1:g.153333264G>A	missense_variant	Benign
1	153536346	C	G	S100A2	ENST00000368708.3:c.5G>C	1:g.153536346C>G	missense_variant	Benign
1	153785824	A	G	GATAD2B	ENST00000368655.4:c.1321T>C	1:g.153785824A>G	missense_variant	Likely_pathogenic
1	153788982	G	A	GATAD2B	ENST00000368655.4:c.983C>T	1:g.153788982G>A	missense_variant	Likely_benign
1	153789057	C	T	GATAD2B	ENST00000368655.4:c.908G>A	1:g.153789057C>T	missense_variant	Likely_benign
1	153800796	G	A	GATAD2B	ENST00000368655.4:c.28C>T	1:g.153800796G>A	missense_variant	Likely_benign
1	154148697	G	C	TPM3	ENST00000368530.2:c.271C>G	1:g.154148697G>C	missense_variant	Likely_pathogenic
1	154164451	T	A	TPM3	ENST00000368530.2:c.44A>T	1:g.154164451T>A	missense_variant	Likely_pathogenic
1	154246369	G	A	HAX1	ENST00000328703.7:c.436G>A	1:g.154246369G>A	missense_variant	Likely_benign
1	154247435	G	A	HAX1	ENST00000328703.7:c.514G>A	1:g.154247435G>A	missense_variant	Benign/Likely_benign
1	154401780	C	T	IL6R	ENST00000368485.3:c.194C>T	1:g.154401780C>T	missense_variant	Likely_benign
1	154427032	C	T	IL6R	ENST00000368485.3:c.1135C>T	1:g.154427032C>T	missense_variant	Likely_benign
1	154437801	G	C	IL6R	ENST00000368485.3:c.1352G>C	1:g.154437801G>C	missense_variant	Likely_benign
1	154541978	T	A	CHRNB2	ENST00000368476.3:c.105T>A	1:g.154541978T>A	missense_variant	Benign/Likely_benign
1	154544144	T	A	CHRNB2	ENST00000368476.3:c.845T>A	1:g.154544144T>A	missense_variant	Likely_pathogenic
1	154574820	TG	CA	ADAR	ENST00000368474.4:c.297_298inv	1:g.154574820_154574821inv	missense_variant	Likely_benign
1	154698487	C	T	KCNN3	ENST00000271915.4:c.1606G>A	1:g.154698487C>T	missense_variant	Pathogenic
1	154842244	A	T	KCNN3	ENST00000271915.4:c.197T>A	1:g.154842244A>T	missense_variant	Likely_benign
1	154898943	C	T	PMVK	ENST00000368467.3:c.329G>A	1:g.154898943C>T	missense_variant	Likely_pathogenic
1	154960891	G	A	FLAD1	ENST00000292180.3:c.683G>A	1:g.154960891G>A	missense_variant	Likely_benign
1	155013937	C	T	DCST1	ENST00000295542.1:c.596C>T	1:g.155013937C>T	missense_variant	Benign
1	155028450	C	A	ADAM15	ENST00000356955.2:c.718C>A	1:g.155028450C>A	missense_variant	Benign
1	155205548	C	G	GBA	ENST00000327247.5:c.1312G>C	1:g.155205548C>G	missense_variant	Likely_pathogenic
1	155205597	G	T	GBA	ENST00000327247.5:c.1263C>A	1:g.155205597G>T	missense_variant	Likely_pathogenic
1	155205605	C	T	GBA	ENST00000327247.5:c.1255G>A	1:g.155205605C>T	missense_variant	Likely_pathogenic
1	155205611	A	C	GBA	ENST00000327247.5:c.1249T>G	1:g.155205611A>C	missense_variant	Likely_pathogenic
1	155205620	C	G	GBA	ENST00000327247.5:c.1240G>C	1:g.155205620C>G	missense_variant	Pathogenic
1	155207217	G	A	GBA	ENST00000327247.5:c.914C>T	1:g.155207217G>A	missense_variant	Likely_pathogenic
1	155208093	G	A	GBA	ENST00000327247.5:c.593C>T	1:g.155208093G>A	missense_variant	Likely_pathogenic
1	155208378	G	T	GBA	ENST00000327247.5:c.518C>A	1:g.155208378G>T	missense_variant	Likely_pathogenic
1	155208404	G	C	GBA	ENST00000327247.5:c.492C>G	1:g.155208404G>C	missense_variant	Likely_pathogenic
1	155233763	C	T	CLK2	ENST00000361168.5:c.1292G>A	1:g.155233763C>T	missense_variant	Likely_benign
1	155261574	G	T	PKLR	ENST00000342741.4:c.1591C>A	1:g.155261574G>T	missense_variant	Likely_pathogenic
1	155263279	C	T	PKLR	ENST00000342741.4:c.1219G>A	1:g.155263279C>T	missense_variant	Pathogenic
1	155263318	C	T	PKLR	ENST00000342741.4:c.1180G>A	1:g.155263318C>T	missense_variant	Likely_pathogenic
1	155264149	G	T	PKLR	ENST00000342741.4:c.993C>A	1:g.155264149G>T	missense_variant	Likely_pathogenic
1	155269948	A	G	PKLR	ENST00000342741.4:c.224T>C	1:g.155269948A>G	missense_variant	Likely_pathogenic
1	155449342	T	C	ASH1L	ENST00000392403.3:c.3319A>G	1:g.155449342T>C	missense_variant	Likely_benign
1	155580252	C	A	MSTO1	ENST00000245564.2:c.121C>A	1:g.155580252C>A	missense_variant	Benign
1	155583485	C	T	MSTO1	ENST00000245564.2:c.1426C>T	1:g.155583485C>T	missense_variant	Benign
1	155583942	G	A	MSTO1	ENST00000245564.2:c.1591G>A	1:g.155583942G>A	missense_variant	Benign
1	155629982	C	T	YY1AP1	ENST00000368339.5:c.2133G>A	1:g.155629982C>T	missense_variant	Benign
1	155630245	T	C	YY1AP1	ENST00000368339.5:c.1870A>G	1:g.155630245T>C	missense_variant	Benign
1	155630296	G	C	YY1AP1	ENST00000368339.5:c.1819C>G	1:g.155630296G>C	missense_variant	Benign
1	155630397	T	C	YY1AP1	ENST00000368339.5:c.1718A>G	1:g.155630397T>C	missense_variant	Benign
1	155630499	T	C	YY1AP1	ENST00000368339.5:c.1616A>G	1:g.155630499T>C	missense_variant	Likely_benign
1	155657871	G	A	YY1AP1	ENST00000368339.5:c.385C>T	1:g.155657871G>A	missense_variant	Benign
1	155657901	A	G	YY1AP1	ENST00000368339.5:c.355T>C	1:g.155657901A>G	missense_variant	Benign
1	155657936	C	T	YY1AP1	ENST00000368339.5:c.320G>A	1:g.155657936C>T	missense_variant	Benign
1	155658015	G	A	YY1AP1	ENST00000368339.5:c.241C>T	1:g.155658015G>A	missense_variant	Likely_benign
1	155658060	A	G	YY1AP1	ENST00000368339.5:c.196T>C	1:g.155658060A>G	missense_variant	Benign
1	155874524	G	C	RIT1	ENST00000368322.3:c.286C>G	1:g.155874524G>C	missense_variant&splice_region_variant	Likely_pathogenic
1	155880288	A	C	RIT1	ENST00000368322.3:c.167T>G	1:g.155880288A>C	missense_variant	Likely_pathogenic
1	155880288	A	G	RIT1	ENST00000368322.3:c.167T>C	1:g.155880288A>G	missense_variant	Likely_pathogenic
1	155920126	C	A	ARHGEF2	ENST00000361247.4:c.2851G>T	1:g.155920126C>A	missense_variant	Benign
1	156018299	C	T	UBQLN4	ENST00000368309.3:c.893G>A	1:g.156018299C>T	missense_variant	Benign
1	156084821	C	G	LMNA	ENST00000368300.4:c.112C>G	1:g.156084821C>G	missense_variant	Likely_pathogenic
1	156084837	C	A	LMNA	ENST00000368300.4:c.128C>A	1:g.156084837C>A	missense_variant	Pathogenic
1	156084845	A	G	LMNA	ENST00000368300.4:c.136A>G	1:g.156084845A>G	missense_variant	Likely_pathogenic
1	156084873	A	G	LMNA	ENST00000368300.4:c.164A>G	1:g.156084873A>G	missense_variant	Likely_pathogenic
1	156084877	C	G	LMNA	ENST00000368300.4:c.168C>G	1:g.156084877C>G	missense_variant	Likely_pathogenic
1	156084984	T	C	LMNA	ENST00000368300.4:c.275T>C	1:g.156084984T>C	missense_variant	Pathogenic
1	156085017	A	G	LMNA	ENST00000368300.4:c.308A>G	1:g.156085017A>G	missense_variant	Likely_pathogenic
1	156104273	A	C	LMNA	ENST00000368300.4:c.593A>C	1:g.156104273A>C	missense_variant	Likely_pathogenic
1	156104732	A	G	LMNA	ENST00000368300.4:c.776A>G	1:g.156104732A>G	missense_variant	Likely_pathogenic
1	156104999	G	A	LMNA	ENST00000368300.4:c.832G>A	1:g.156104999G>A	missense_variant	Pathogenic/Likely_pathogenic
1	156105747	G	T	LMNA	ENST00000368300.4:c.992G>T	1:g.156105747G>T	missense_variant	Likely_pathogenic
1	156105905	G	A	LMNA	ENST00000368300.4:c.1150G>A	1:g.156105905G>A	missense_variant	Pathogenic
1	156106727	A	G	LMNA	ENST00000368300.4:c.1396A>G	1:g.156106727A>G	missense_variant	Likely_pathogenic
1	156106730	T	C	LMNA	ENST00000368300.4:c.1399T>C	1:g.156106730T>C	missense_variant	Likely_pathogenic
1	156235800	G	A	SMG5	ENST00000361813.5:c.1627C>T	1:g.156235800G>A	missense_variant	Benign
1	156255109	G	A	TMEM79	ENST00000405535.2:c.92G>A	1:g.156255109G>A	missense_variant	Benign
1	156255459	C	T	TMEM79	ENST00000405535.2:c.442C>T	1:g.156255459C>T	missense_variant	Likely_benign
1	156262945	G	C	C1orf85	ENST00000362007.1:c.1111C>G	1:g.156262945G>C	missense_variant	Benign
1	156316679	C	T	TSACC	ENST00000368255.3:c.284C>T	1:g.156316679C>T	missense_variant	Benign
1	156520100	C	A	IQGAP3	ENST00000361170.2:c.1778G>T	1:g.156520100C>A	missense_variant	Benign
1	156521547	C	T	IQGAP3	ENST00000361170.2:c.1684G>A	1:g.156521547C>T	missense_variant	Benign
1	156561972	G	T	APOA1BP	ENST00000368235.3:c.262G>T	1:g.156561972G>T	missense_variant	Pathogenic
1	156563294	T	C	APOA1BP	ENST00000368235.3:c.611T>C	1:g.156563294T>C	missense_variant	Likely_pathogenic
1	156593928	G	T	HAPLN2	ENST00000255039.1:c.415G>T	1:g.156593928G>T	missense_variant	Benign
1	156622525	C	A	BCAN	ENST00000329117.5:c.1783C>A	1:g.156622525C>A	missense_variant	Benign
1	156626796	G	T	BCAN	ENST00000329117.5:c.2117G>T	1:g.156626796G>T	missense_variant	Likely_benign
1	156628885	G	A	BCAN	ENST00000329117.5:c.2695G>A	1:g.156628885G>A	missense_variant	Likely_benign
1	156639545	C	T	NES	ENST00000368223.3:c.4435G>A	1:g.156639545C>T	missense_variant	Likely_benign
1	156639584	T	C	NES	ENST00000368223.3:c.4396A>G	1:g.156639584T>C	missense_variant	Benign
1	156639761	C	T	NES	ENST00000368223.3:c.4219G>A	1:g.156639761C>T	missense_variant	Benign
1	156640505	C	T	NES	ENST00000368223.3:c.3475G>A	1:g.156640505C>T	missense_variant	Likely_benign
1	156640667	C	A	NES	ENST00000368223.3:c.3313G>T	1:g.156640667C>A	missense_variant	Likely_benign
1	156641491	T	C	NES	ENST00000368223.3:c.2489A>G	1:g.156641491T>C	missense_variant	Benign
1	156641609	G	T	NES	ENST00000368223.3:c.2371C>A	1:g.156641609G>T	missense_variant	Benign
1	156641746	C	G	NES	ENST00000368223.3:c.2234G>C	1:g.156641746C>G	missense_variant	Likely_benign
1	156642955	C	T	NES	ENST00000368223.3:c.1025G>A	1:g.156642955C>T	missense_variant	Benign
1	156821786	G	A	INSRR	ENST00000368195.3:c.835C>T	1:g.156821786G>A	missense_variant	Likely_benign
1	156823922	G	A	INSRR	ENST00000368195.3:c.259C>T	1:g.156823922G>A	missense_variant	Likely_benign
1	156834535	T	A	NTRK1	ENST00000524377.1:c.303T>A	1:g.156834535T>A	missense_variant	Likely_pathogenic
1	156837972	G	A	NTRK1	ENST00000524377.1:c.505G>A	1:g.156837972G>A	missense_variant	Likely_benign
1	156838030	A	G	NTRK1	ENST00000524377.1:c.563A>G	1:g.156838030A>G	missense_variant	Likely_benign
1	156845892	C	T	NTRK1	ENST00000524377.1:c.1522C>T	1:g.156845892C>T	missense_variant	Likely_benign
1	156846337	G	A	NTRK1	ENST00000524377.1:c.1778G>A	1:g.156846337G>A	missense_variant	Likely_benign
1	156846364	G	A	NTRK1	ENST00000524377.1:c.1805G>A	1:g.156846364G>A	missense_variant&splice_region_variant	Pathogenic/Likely_pathogenic
1	156849069	G	A	NTRK1	ENST00000524377.1:c.1961G>A	1:g.156849069G>A	missense_variant	Likely_pathogenic
1	156849818	C	T	NTRK1	ENST00000524377.1:c.2074C>T	1:g.156849818C>T	missense_variant	Pathogenic
1	156849836	A	C	NTRK1	ENST00000524377.1:c.2092A>C	1:g.156849836A>C	missense_variant	Likely_pathogenic
1	156849945	C	T	NTRK1	ENST00000524377.1:c.2201C>T	1:g.156849945C>T	missense_variant	Likely_benign
1	156877782	G	T	PEAR1	ENST00000338302.3:c.841G>T	1:g.156877782G>T	missense_variant	Benign
1	157062631	C	T	ETV3L	ENST00000454449.2:c.896G>A	1:g.157062631C>T	missense_variant	Benign
1	157068595	G	C	ETV3L	ENST00000454449.2:c.389C>G	1:g.157068595G>C	missense_variant	Benign
1	157494243	T	C	FCRL5	ENST00000361835.3:c.2065A>G	1:g.157494243T>C	missense_variant	Benign
1	157504466	T	C	FCRL5	ENST00000361835.3:c.1619A>G	1:g.157504466T>C	missense_variant	Likely_benign
1	157666084	C	A	FCRL3	ENST00000368184.3:c.878G>T	1:g.157666084C>A	missense_variant	Benign
1	158045965	G	A	KIRREL	ENST00000359209.6:c.115G>A	1:g.158045965G>A	missense_variant	Benign
1	158061193	C	T	KIRREL	ENST00000359209.6:c.1318C>T	1:g.158061193C>T	missense_variant	Pathogenic
1	158063551	C	T	KIRREL	ENST00000359209.6:c.1718C>T	1:g.158063551C>T	missense_variant&splice_region_variant	Pathogenic
1	158151328	T	C	CD1D	ENST00000368171.3:c.145T>C	1:g.158151328T>C	missense_variant	Likely_benign
1	158225083	C	T	CD1A	ENST00000289429.5:c.268C>T	1:g.158225083C>T	missense_variant	Benign
1	158226690	G	A	CD1A	ENST00000289429.5:c.719G>A	1:g.158226690G>A	missense_variant	Likely_benign
1	158262619	G	T	CD1C	ENST00000368170.3:c.844G>T	1:g.158262619G>T	missense_variant	Likely_benign
1	158262623	G	C	CD1C	ENST00000368170.3:c.848G>C	1:g.158262623G>C	missense_variant	Likely_benign
1	158299307	C	T	CD1B	ENST00000368168.3:c.739G>A	1:g.158299307C>T	missense_variant	Benign
1	158300604	C	T	CD1B	ENST00000368168.3:c.310G>A	1:g.158300604C>T	missense_variant	Benign
1	158548903	C	T	OR10X1	ENST00000368150.1:c.787G>A	1:g.158548903C>T	missense_variant	Benign
1	158637648	C	T	SPTA1	ENST00000368147.4:c.2038G>A	1:g.158637648C>T	missense_variant&splice_region_variant	Likely_pathogenic
1	159015250	C	T	IFI16	ENST00000368131.4:c.1493C>T	1:g.159015250C>T	missense_variant	Benign
1	159163243	A	G	CADM3	ENST00000368124.4:c.515A>G	1:g.159163243A>G	missense_variant	Pathogenic
1	159275976	C	T	FCER1A	ENST00000368115.1:c.530C>T	1:g.159275976C>T	missense_variant	Benign
1	159277689	C	A	FCER1A	ENST00000368115.1:c.741C>A	1:g.159277689C>A	missense_variant	Benign
1	159277709	C	T	FCER1A	ENST00000368115.1:c.761C>T	1:g.159277709C>T	missense_variant	Benign
1	159505202	T	A	OR10J5	ENST00000334857.2:c.596A>T	1:g.159505202T>A	missense_variant	Benign
1	159778148	G	A	FCRL6	ENST00000368106.3:c.233G>A	1:g.159778148G>A	missense_variant	Benign
1	159856403	T	C	CCDC19	ENST00000368099.4:c.665A>G	1:g.159856403T>C	missense_variant	Benign
1	159923395	G	A	SLAMF9	ENST00000368093.3:c.95C>T	1:g.159923395G>A	missense_variant	Benign
1	160011568	G	C	KCNJ10	ENST00000368089.3:c.755C>G	1:g.160011568G>C	missense_variant	Likely_pathogenic
1	160011811	C	T	KCNJ10	ENST00000368089.3:c.512G>A	1:g.160011811C>T	missense_variant	Likely_pathogenic
1	160011923	G	T	KCNJ10	ENST00000368089.3:c.400C>A	1:g.160011923G>T	missense_variant	Likely_pathogenic
1	160012208	C	T	KCNJ10	ENST00000368089.3:c.115G>A	1:g.160012208C>T	missense_variant	Likely_pathogenic
1	160094194	C	T	ATP1A2	ENST00000361216.3:c.604C>T	1:g.160094194C>T	missense_variant	Likely_pathogenic
1	160098521	G	T	ATP1A2	ENST00000361216.3:c.1097G>T	1:g.160098521G>T	missense_variant	Pathogenic
1	160098527	C	T	ATP1A2	ENST00000361216.3:c.1103C>T	1:g.160098527C>T	missense_variant	Likely_pathogenic
1	160100000	G	C	ATP1A2	ENST00000361216.3:c.1570G>C	1:g.160100000G>C	missense_variant	Likely_benign
1	160104289	G	A	ATP1A2	ENST00000361216.3:c.1843G>A	1:g.160104289G>A	missense_variant	Likely_pathogenic
1	160104334	A	C	ATP1A2	ENST00000361216.3:c.1888A>C	1:g.160104334A>C	missense_variant	Likely_pathogenic
1	160105680	G	A	ATP1A2	ENST00000361216.3:c.2336G>A	1:g.160105680G>A	missense_variant	Pathogenic
1	160105701	C	T	ATP1A2	ENST00000361216.3:c.2357C>T	1:g.160105701C>T	missense_variant	Pathogenic
1	160105731	C	G	ATP1A2	ENST00000361216.3:c.2387C>G	1:g.160105731C>G	missense_variant	Likely_pathogenic
1	160106082	A	G	ATP1A2	ENST00000361216.3:c.2485A>G	1:g.160106082A>G	missense_variant	Likely_pathogenic
1	160106098	G	A	ATP1A2	ENST00000361216.3:c.2501G>A	1:g.160106098G>A	missense_variant	Pathogenic
1	160106704	G	A	ATP1A2	ENST00000361216.3:c.2723G>A	1:g.160106704G>A	missense_variant	Pathogenic
1	160106757	G	T	ATP1A2	ENST00000361216.3:c.2776G>T	1:g.160106757G>T	missense_variant	Likely_pathogenic
1	160141525	A	G	ATP1A4	ENST00000368081.4:c.1832A>G	1:g.160141525A>G	missense_variant	Benign
1	160253339	G	A	PEX19	ENST00000368072.5:c.161C>T	1:g.160253339G>A	missense_variant	Likely_pathogenic
1	160261619	C	A	COPA	ENST00000368069.3:c.3275G>T	1:g.160261619C>A	missense_variant	Likely_benign
1	160261683	C	A	COPA	ENST00000368069.3:c.3211G>T	1:g.160261683C>A	missense_variant	Likely_benign
1	160261716	G	C	COPA	ENST00000368069.3:c.3178C>G	1:g.160261716G>C	missense_variant	Likely_benign
1	160263181	T	C	COPA	ENST00000368069.3:c.2776A>G	1:g.160263181T>C	missense_variant	Likely_benign
1	160283859	C	T	COPA	ENST00000368069.3:c.763G>A	1:g.160283859C>T	missense_variant	Likely_benign
1	160283897	A	G	COPA	ENST00000368069.3:c.725T>C	1:g.160283897A>G	missense_variant	Likely_pathogenic
1	160283904	A	G	COPA	ENST00000368069.3:c.718T>C	1:g.160283904A>G	missense_variant	Pathogenic
1	160312927	C	T	COPA	ENST00000368069.3:c.34G>A	1:g.160312927C>T	missense_variant	Likely_benign
1	160314523	G	A	NCSTN	ENST00000294785.5:c.97G>A	1:g.160314523G>A	missense_variant	Pathogenic
1	160385871	C	T	VANGL2	ENST00000368061.2:c.91C>T	1:g.160385871C>T	missense_variant	Likely_benign
1	160394930	C	T	VANGL2	ENST00000368061.2:c.1328C>T	1:g.160394930C>T	missense_variant	Benign
1	160582292	G	A	SLAMF1	ENST00000302035.6:c.943C>T	1:g.160582292G>A	missense_variant	Benign
1	160582319	T	C	SLAMF1	ENST00000302035.6:c.916A>G	1:g.160582319T>C	missense_variant	Benign
1	160607184	T	C	SLAMF1	ENST00000302035.6:c.212A>G	1:g.160607184T>C	missense_variant	Likely_benign
1	160783557	C	A	LY9	ENST00000263285.6:c.586C>A	1:g.160783557C>A	missense_variant	Benign
1	160808810	T	C	CD244	ENST00000368033.3:c.700A>G	1:g.160808810T>C	missense_variant	Benign
1	161136708	C	T	PPOX	ENST00000367999.4:c.71C>T	1:g.161136708C>T	missense_variant	Likely_benign
1	161137192	T	C	PPOX	ENST00000367999.4:c.254T>C	1:g.161137192T>C	missense_variant	Likely_pathogenic
1	161138907	G	T	PPOX	ENST00000367999.4:c.741G>T	1:g.161138907G>T	missense_variant	Likely_benign
1	161139490	T	C	PPOX	ENST00000367999.4:c.848T>C	1:g.161139490T>C	missense_variant	Likely_pathogenic
1	161202999	C	T	NR1I3	ENST00000367980.2:c.368G>A	1:g.161202999C>T	missense_variant	Likely_benign
1	161276549	G	A	MPZ	ENST00000533357.1:c.397C>T	1:g.161276549G>A	missense_variant	Likely_pathogenic
1	161276554	T	C	MPZ	ENST00000533357.1:c.392A>G	1:g.161276554T>C	missense_variant	Pathogenic
1	161276566	C	T	MPZ	ENST00000533357.1:c.380G>A	1:g.161276566C>T	missense_variant	Likely_pathogenic
1	161276669	C	T	MPZ	ENST00000533357.1:c.277G>A	1:g.161276669C>T	missense_variant	Likely_pathogenic
1	161277074	G	A	MPZ	ENST00000533357.1:c.208C>T	1:g.161277074G>A	missense_variant	Pathogenic
1	161277082	C	G	MPZ	ENST00000533357.1:c.200G>C	1:g.161277082C>G	missense_variant	Likely_pathogenic
1	161277088	G	T	MPZ	ENST00000533357.1:c.194C>A	1:g.161277088G>T	missense_variant	Pathogenic
1	161277193	A	C	MPZ	ENST00000533357.1:c.89T>G	1:g.161277193A>C	missense_variant	Likely_pathogenic
1	161326602	A	G	SDHC	ENST00000367975.2:c.377A>G	1:g.161326602A>G	missense_variant	Pathogenic/Likely_pathogenic
1	161480737	C	T	FCGR2A	ENST00000271450.6:c.733C>T	1:g.161480737C>T	missense_variant	Benign
1	161645052	C	T	FCGR2B	ENST00000358671.5:c.766C>T	1:g.161645052C>T	missense_variant	Benign
1	161681087	A	G	FCRLA	ENST00000367959.2:c.391A>G	1:g.161681087A>G	missense_variant	Benign
1	161681753	G	C	FCRLA	ENST00000367959.2:c.598G>C	1:g.161681753G>C	missense_variant	Benign
1	161681870	G	A	FCRLA	ENST00000367959.2:c.715G>A	1:g.161681870G>A	missense_variant	Benign
1	161761228	A	G	ATF6	ENST00000367942.3:c.385A>G	1:g.161761228A>G	missense_variant	Benign
1	161928391	G	A	ATF6	ENST00000367942.3:c.1960G>A	1:g.161928391G>A	missense_variant	Likely_benign
1	162270463	G	A	NOS1AP	ENST00000361897.5:c.311G>A	1:g.162270463G>A	missense_variant	Benign
1	162302890	G	A	NOS1AP	ENST00000361897.5:c.428G>A	1:g.162302890G>A	missense_variant	Pathogenic
1	162335257	G	A	NOS1AP	ENST00000361897.5:c.1003G>A	1:g.162335257G>A	missense_variant	Likely_benign
1	162336953	C	T	NOS1AP	ENST00000361897.5:c.1217C>T	1:g.162336953C>T	missense_variant	Benign
1	162337045	G	A	NOS1AP	ENST00000361897.5:c.1309G>A	1:g.162337045G>A	missense_variant	Likely_benign
1	162560114	A	C	UAP1	ENST00000367926.4:c.1171A>C	1:g.162560114A>C	missense_variant&splice_region_variant	Benign
1	162569070	A	G	UAP1	ENST00000367926.4:c.1435A>G	1:g.162569070A>G	missense_variant	Benign
1	162760622	G	C	HSD17B7	ENST00000254521.3:c.32G>C	1:g.162760622G>C	missense_variant	Benign
1	162782145	A	G	HSD17B7	ENST00000254521.3:c.961A>G	1:g.162782145A>G	missense_variant	Benign
1	163306574	T	G	NUF2	ENST00000271452.3:c.371T>G	1:g.163306574T>G	missense_variant	Pathogenic
1	164761785	G	C	PBX1	ENST00000420696.2:c.320G>C	1:g.164761785G>C	missense_variant	Likely_pathogenic
1	164776894	T	C	PBX1	ENST00000420696.2:c.817T>C	1:g.164776894T>C	missense_variant	Likely_pathogenic
1	164781257	C	T	PBX1	ENST00000420696.2:c.868C>T	1:g.164781257C>T	missense_variant	Pathogenic
1	165532948	C	T	LRRC52	ENST00000294818.1:c.829C>T	1:g.165532948C>T	missense_variant	Benign
1	165738054	A	G	TMCO1	ENST00000367881.5:c.88T>C	1:g.165738054A>G	missense_variant	Benign
1	165738078	C	T	TMCO1	ENST00000367881.5:c.64G>A	1:g.165738078C>T	missense_variant	Benign
1	166961995	G	A	MAEL	ENST00000367872.4:c.398G>A	1:g.166961995G>A	missense_variant	Benign
1	166973528	C	A	MAEL	ENST00000367872.4:c.635C>A	1:g.166973528C>A	missense_variant	Benign
1	167024334	C	T	GPA33	ENST00000367868.3:c.706G>A	1:g.167024334C>T	missense_variant	Likely_benign
1	167038180	G	A	GPA33	ENST00000367868.3:c.394C>T	1:g.167038180G>A	missense_variant	Likely_benign
1	167096395	C	T	DUSP27	ENST00000361200.2:c.2027C>T	1:g.167096395C>T	missense_variant	Benign
1	167358837	A	G	POU2F1	ENST00000367866.2:c.826A>G	1:g.167358837A>G	missense_variant	Benign
1	167384979	T	C	POU2F1	ENST00000367866.2:c.2233T>C	1:g.167384979T>C	missense_variant	Likely_benign
1	167408590	CTG	ATA	CD247	ENST00000362089.5:c.208_210delinsTAT	1:g.167408590_167408592delinsATA	missense_variant	Pathogenic
1	167408591	TG	CA	CD247	ENST00000362089.5:c.208_209inv	1:g.167408591_167408592inv	missense_variant	Pathogenic
1	167779027	G	A	ADCY10	ENST00000367851.4:c.4721C>T	1:g.167779027G>A	missense_variant	Benign
1	167779982	A	G	ADCY10	ENST00000367851.4:c.4651T>C	1:g.167779982A>G	missense_variant	Likely_benign
1	167787479	T	C	ADCY10	ENST00000367851.4:c.4313A>G	1:g.167787479T>C	missense_variant	Benign/Likely_benign
1	167792342	C	A	ADCY10	ENST00000367851.4:c.4072G>T	1:g.167792342C>A	missense_variant	Likely_benign
1	167814913	G	T	ADCY10	ENST00000367851.4:c.2895C>A	1:g.167814913G>T	missense_variant	Likely_benign
1	167823663	G	A	ADCY10	ENST00000367851.4:c.2236C>T	1:g.167823663G>A	missense_variant	Likely_benign
1	167823717	C	T	ADCY10	ENST00000367851.4:c.2182G>A	1:g.167823717C>T	missense_variant	Likely_benign
1	167825449	T	C	ADCY10	ENST00000367851.4:c.2125A>G	1:g.167825449T>C	missense_variant	Benign/Likely_benign
1	167830176	C	T	ADCY10	ENST00000367851.4:c.1742G>A	1:g.167830176C>T	missense_variant	Likely_benign
1	167830227	A	G	ADCY10	ENST00000367851.4:c.1691T>C	1:g.167830227A>G	missense_variant	Benign
1	167847696	C	T	ADCY10	ENST00000367851.4:c.1394G>A	1:g.167847696C>T	missense_variant	Benign
1	167865921	G	T	ADCY10	ENST00000367851.4:c.651C>A	1:g.167865921G>T	missense_variant	Likely_benign
1	168260400	G	A	TBX19	ENST00000367821.3:c.206G>A	1:g.168260400G>A	missense_variant&splice_region_variant	Likely_pathogenic
1	168550429	A	T	XCL1	ENST00000367818.3:c.316A>T	1:g.168550429A>T	missense_variant	Benign
1	169094277	G	A	ATP1B1	ENST00000367816.1:c.382G>A	1:g.169094277G>A	missense_variant&splice_region_variant	Likely_benign
1	169346051	C	A	BLZF1	ENST00000367808.3:c.302C>A	1:g.169346051C>A	missense_variant	Likely_benign
1	169438042	T	G	SLC19A2	ENST00000236137.5:c.1063A>C	1:g.169438042T>G	missense_variant	Likely_pathogenic
1	169454835	A	G	SLC19A2	ENST00000236137.5:c.170T>C	1:g.169454835A>G	missense_variant	Likely_pathogenic
1	169509982	G	A	F5	ENST00000367797.3:c.4346C>T	1:g.169509982G>A	missense_variant	Likely_benign
1	169510183	G	T	F5	ENST00000367797.3:c.4145C>A	1:g.169510183G>T	missense_variant	Likely_benign
1	169510654	G	T	F5	ENST00000367797.3:c.3674C>A	1:g.169510654G>T	missense_variant	Likely_benign
1	169510882	G	A	F5	ENST00000367797.3:c.3446C>T	1:g.169510882G>A	missense_variant	Likely_benign
1	169511071	A	G	F5	ENST00000367797.3:c.3257T>C	1:g.169511071A>G	missense_variant	Likely_benign
1	169511522	G	C	F5	ENST00000367797.3:c.2806C>G	1:g.169511522G>C	missense_variant	Likely_benign
1	169511576	G	A	F5	ENST00000367797.3:c.2752C>T	1:g.169511576G>A	missense_variant	Likely_benign
1	169521910	A	G	F5	ENST00000367797.3:c.1181T>C	1:g.169521910A>G	missense_variant	Likely_benign
1	169677923	G	C	SELL	ENST00000236147.4:c.146C>G	1:g.169677923G>C	missense_variant	Benign
1	169698643	T	G	SELE	ENST00000333360.7:c.887A>C	1:g.169698643T>G	missense_variant	Likely_benign
1	169796197	T	C	C1orf112	ENST00000286031.6:c.854T>C	1:g.169796197T>C	missense_variant	Benign
1	169821055	A	C	C1orf112	ENST00000286031.6:c.2342A>C	1:g.169821055A>C	missense_variant	Benign
1	170521158	A	G	GORAB	ENST00000367763.3:c.740A>G	1:g.170521158A>G	missense_variant&splice_region_variant	Likely_benign
1	171079978	C	T	FMO3	ENST00000367755.4:c.667C>T	1:g.171079978C>T	missense_variant	Likely_pathogenic
1	171168497	T	C	FMO2	ENST00000441535.1:c.497T>C	1:g.171168497T>C	missense_variant	Likely_benign
1	171168521	G	A	FMO2	ENST00000441535.1:c.521G>A	1:g.171168521G>A	missense_variant	Likely_benign
1	171176877	G	A	FMO2	ENST00000441535.1:c.1204G>A	1:g.171176877G>A	missense_variant	Likely_benign
1	171250049	T	C	FMO1	ENST00000354841.4:c.752T>C	1:g.171250049T>C	missense_variant	Likely_benign
1	171251367	C	T	FMO1	ENST00000354841.4:c.1078C>T	1:g.171251367C>T	missense_variant	Likely_benign
1	171301882	T	A	FMO4	ENST00000367749.3:c.662T>A	1:g.171301882T>A	missense_variant	Likely_benign
1	171310562	A	C	FMO4	ENST00000367749.3:c.1261A>C	1:g.171310562A>C	missense_variant	Likely_benign
1	171310901	T	C	FMO4	ENST00000367749.3:c.1600T>C	1:g.171310901T>C	missense_variant	Benign
1	171605145	A	G	MYOC	ENST00000037502.6:c.1435T>C	1:g.171605145A>G	missense_variant	Likely_pathogenic
1	171605430	C	T	MYOC	ENST00000037502.6:c.1150G>A	1:g.171605430C>T	missense_variant	Likely_pathogenic
1	171605442	C	A	MYOC	ENST00000037502.6:c.1138G>T	1:g.171605442C>A	missense_variant	Likely_pathogenic
1	171605604	C	G	MYOC	ENST00000037502.6:c.976G>C	1:g.171605604C>G	missense_variant	Likely_pathogenic
1	171605819	G	A	MYOC	ENST00000037502.6:c.761C>T	1:g.171605819G>A	missense_variant	Likely_pathogenic
1	171605844	C	T	MYOC	ENST00000037502.6:c.736G>A	1:g.171605844C>T	missense_variant	Likely_pathogenic
1	172558213	T	A	SUCO	ENST00000263688.3:c.1972T>A	1:g.172558213T>A	missense_variant	Benign
1	172628550	C	G	FASLG	ENST00000367721.2:c.209C>G	1:g.172628550C>G	missense_variant	Likely_benign
1	172628600	T	C	FASLG	ENST00000367721.2:c.259T>C	1:g.172628600T>C	missense_variant	Benign
1	172634915	G	C	FASLG	ENST00000367721.2:c.605G>C	1:g.172634915G>C	missense_variant	Pathogenic
1	172635050	C	A	FASLG	ENST00000367721.2:c.740C>A	1:g.172635050C>A	missense_variant	Pathogenic
1	172635139	G	A	FASLG	ENST00000367721.2:c.829G>A	1:g.172635139G>A	missense_variant	Pathogenic
1	173526484	G	T	SLC9C2	ENST00000367714.3:c.1210C>A	1:g.173526484G>T	missense_variant	Benign
1	173795869	C	G	DARS2	ENST00000361951.4:c.172C>G	1:g.173795869C>G	missense_variant	Likely_pathogenic
1	173800692	T	C	DARS2	ENST00000361951.4:c.416T>C	1:g.173800692T>C	missense_variant	Likely_pathogenic
1	173800728	C	A	DARS2	ENST00000361951.4:c.452C>A	1:g.173800728C>A	missense_variant	Likely_pathogenic
1	173806174	G	A	DARS2	ENST00000361951.4:c.760G>A	1:g.173806174G>A	missense_variant	Pathogenic
1	173806175	G	A	DARS2	ENST00000361951.4:c.761G>A	1:g.173806175G>A	missense_variant	Likely_pathogenic
1	173878786	G	A	SERPINC1	ENST00000367698.3:c.1057C>T	1:g.173878786G>A	missense_variant	Likely_pathogenic
1	173879024	C	G	SERPINC1	ENST00000367698.3:c.819G>C	1:g.173879024C>G	missense_variant	Likely_pathogenic
1	173879935	T	C	SERPINC1	ENST00000367698.3:c.719A>G	1:g.173879935T>C	missense_variant	Likely_benign
1	173883966	G	A	SERPINC1	ENST00000367698.3:c.133C>T	1:g.173883966G>A	missense_variant	Likely_pathogenic
1	173930928	G	C	RC3H1	ENST00000367696.2:c.2137C>G	1:g.173930928G>C	missense_variant	Benign
1	173930949	G	A	RC3H1	ENST00000367696.2:c.2116C>T	1:g.173930949G>A	missense_variant	Likely_benign
1	174418312	C	T	GPR52	ENST00000367685.2:c.1063C>T	1:g.174418312C>T	missense_variant	Benign
1	176104219	T	C	RFWD2	ENST00000367669.3:c.895A>G	1:g.176104219T>C	missense_variant	Benign
1	176105631	C	G	RFWD2	ENST00000367669.3:c.884G>C	1:g.176105631C>G	missense_variant	Benign
1	176118187	C	G	RFWD2	ENST00000367669.3:c.786G>C	1:g.176118187C>G	missense_variant	Likely_benign
1	176525903	G	A	PAPPA2	ENST00000367662.3:c.445G>A	1:g.176525903G>A	missense_variant	Likely_benign
1	176564215	C	T	PAPPA2	ENST00000367662.3:c.1475C>T	1:g.176564215C>T	missense_variant	Likely_benign
1	176668542	C	T	PAPPA2	ENST00000367662.3:c.3053C>T	1:g.176668542C>T	missense_variant	Benign
1	176668587	C	T	PAPPA2	ENST00000367662.3:c.3098C>T	1:g.176668587C>T	missense_variant	Pathogenic
1	176679311	T	C	PAPPA2	ENST00000367662.3:c.3650T>C	1:g.176679311T>C	missense_variant&splice_region_variant	Benign
1	176740180	G	T	PAPPA2	ENST00000367662.3:c.4579G>T	1:g.176740180G>T	missense_variant	Benign
1	177899699	T	C	SEC16B	ENST00000308284.6:c.3092A>G	1:g.177899699T>C	missense_variant	Benign
1	177902368	G	A	SEC16B	ENST00000308284.6:c.2804C>T	1:g.177902368G>A	missense_variant	Benign
1	177905454	T	G	SEC16B	ENST00000308284.6:c.2550A>C	1:g.177905454T>G	missense_variant	Likely_benign
1	177917055	C	T	SEC16B	ENST00000308284.6:c.1568G>A	1:g.177917055C>T	missense_variant	Likely_benign
1	177930833	G	A	SEC16B	ENST00000308284.6:c.679C>T	1:g.177930833G>A	missense_variant	Benign
1	177937065	C	T	SEC16B	ENST00000308284.6:c.52G>A	1:g.177937065C>T	missense_variant	Benign
1	178063710	C	A	RASAL2	ENST00000367649.3:c.83C>A	1:g.178063710C>A	missense_variant	Likely_benign
1	179310275	C	G	SOAT1	ENST00000367619.3:c.610C>G	1:g.179310275C>G	missense_variant	Benign
1	179520340	T	A	NPHS2	ENST00000367615.4:c.1120A>T	1:g.179520340T>A	missense_variant	Likely_pathogenic
1	179520531	T	C	NPHS2	ENST00000367615.4:c.929A>G	1:g.179520531T>C	missense_variant	Likely_pathogenic
1	179520532	C	T	NPHS2	ENST00000367615.4:c.928G>A	1:g.179520532C>T	missense_variant	Likely_pathogenic
1	179520537	G	A	NPHS2	ENST00000367615.4:c.923C>T	1:g.179520537G>A	missense_variant	Likely_pathogenic
1	179523663	C	T	NPHS2	ENST00000367615.4:c.742G>A	1:g.179523663C>T	missense_variant	Likely_pathogenic
1	179526339	C	T	NPHS2	ENST00000367615.4:c.561G>A	1:g.179526339C>T	missense_variant	Likely_pathogenic
1	179528842	A	G	NPHS2	ENST00000367615.4:c.506T>C	1:g.179528842A>G	missense_variant	Pathogenic
1	179533825	C	G	NPHS2	ENST00000367615.4:c.378G>C	1:g.179533825C>G	missense_variant&splice_region_variant	Likely_pathogenic
1	179533832	C	T	NPHS2	ENST00000367615.4:c.371G>A	1:g.179533832C>T	missense_variant	Likely_pathogenic
1	179623429	A	G	TDRD5	ENST00000444136.1:c.2254A>G	1:g.179623429A>G	missense_variant	Benign
1	179983153	A	G	CEP350	ENST00000367607.3:c.1565A>G	1:g.179983153A>G	missense_variant	Benign
1	180012213	A	G	CEP350	ENST00000367607.3:c.4385A>G	1:g.180012213A>G	missense_variant	Likely_benign
1	180044304	A	G	CEP350	ENST00000367607.3:c.5715A>G	1:g.180044304A>G	missense_variant	Likely_benign
1	180063445	G	C	CEP350	ENST00000367607.3:c.8205G>C	1:g.180063445G>C	missense_variant	Benign
1	180165718	C	T	QSOX1	ENST00000367602.3:c.1790C>T	1:g.180165718C>T	missense_variant	Benign
1	180217514	T	G	LHX4	ENST00000263726.2:c.171T>G	1:g.180217514T>G	missense_variant	Likely_pathogenic
1	180849412	G	A	XPR1	ENST00000367590.4:c.2009G>A	1:g.180849412G>A	missense_variant	Likely_benign
1	181018212	G	A	MR1	ENST00000367580.5:c.92G>A	1:g.181018212G>A	missense_variant	Pathogenic
1	181549788	G	A	CACNA1E	ENST00000367573.2:c.827G>A	1:g.181549788G>A	missense_variant	Likely_pathogenic
1	181620564	G	C	CACNA1E	ENST00000367573.2:c.1042G>C	1:g.181620564G>C	missense_variant	Likely_pathogenic
1	181687234	G	A	CACNA1E	ENST00000367573.2:c.1569G>A	1:g.181687234G>A	missense_variant	Likely_benign
1	181691006	G	T	CACNA1E	ENST00000367573.2:c.2069G>T	1:g.181691006G>T	missense_variant	Likely_pathogenic
1	181693629	G	A	CACNA1E	ENST00000367573.2:c.2098G>A	1:g.181693629G>A	missense_variant	Likely_pathogenic
1	181701627	C	T	CACNA1E	ENST00000367573.2:c.2405C>T	1:g.181701627C>T	missense_variant	Benign
1	181701692	C	T	CACNA1E	ENST00000367573.2:c.2470C>T	1:g.181701692C>T	missense_variant	Likely_benign
1	181701714	G	C	CACNA1E	ENST00000367573.2:c.2492G>C	1:g.181701714G>C	missense_variant	Benign
1	181701903	C	T	CACNA1E	ENST00000367573.2:c.2681C>T	1:g.181701903C>T	missense_variant	Benign
1	181701978	G	A	CACNA1E	ENST00000367573.2:c.2756G>A	1:g.181701978G>A	missense_variant	Benign
1	181701989	C	T	CACNA1E	ENST00000367573.2:c.2767C>T	1:g.181701989C>T	missense_variant	Benign
1	181701998	G	A	CACNA1E	ENST00000367573.2:c.2776G>A	1:g.181701998G>A	missense_variant	Benign
1	181702679	G	A	CACNA1E	ENST00000367573.2:c.3055G>A	1:g.181702679G>A	missense_variant	Benign/Likely_benign
1	181702689	C	T	CACNA1E	ENST00000367573.2:c.3065C>T	1:g.181702689C>T	missense_variant	Benign/Likely_benign
1	181702807	C	G	CACNA1E	ENST00000367573.2:c.3183C>G	1:g.181702807C>G	missense_variant	Benign
1	181702853	G	A	CACNA1E	ENST00000367573.2:c.3229G>A	1:g.181702853G>A	missense_variant	Benign
1	181705524	G	T	CACNA1E	ENST00000367573.2:c.3376G>T	1:g.181705524G>T	missense_variant	Likely_benign
1	181725106	A	T	CACNA1E	ENST00000367573.2:c.4004A>T	1:g.181725106A>T	missense_variant	Likely_pathogenic
1	181726197	A	T	CACNA1E	ENST00000367573.2:c.4264A>T	1:g.181726197A>T	missense_variant	Likely_pathogenic
1	181726207	C	A	CACNA1E	ENST00000367573.2:c.4274C>A	1:g.181726207C>A	missense_variant	Likely_pathogenic
1	181745336	G	A	CACNA1E	ENST00000367573.2:c.5239G>A	1:g.181745336G>A	missense_variant	Benign/Likely_benign
1	181745355	G	A	CACNA1E	ENST00000367573.2:c.5258G>A	1:g.181745355G>A	missense_variant	Likely_benign
1	181754880	C	T	CACNA1E	ENST00000367573.2:c.5711C>T	1:g.181754880C>T	missense_variant	Likely_benign
1	181762892	G	T	CACNA1E	ENST00000367573.2:c.5990G>T	1:g.181762892G>T	missense_variant	Benign
1	181762910	G	A	CACNA1E	ENST00000367573.2:c.6008G>A	1:g.181762910G>A	missense_variant	Likely_benign
1	181765942	G	A	CACNA1E	ENST00000367573.2:c.6347G>A	1:g.181765942G>A	missense_variant	Benign
1	181765954	G	A	CACNA1E	ENST00000367573.2:c.6359G>A	1:g.181765954G>A	missense_variant	Benign/Likely_benign
1	181767498	G	A	CACNA1E	ENST00000367573.2:c.6470G>A	1:g.181767498G>A	missense_variant	Benign/Likely_benign
1	181767543	A	G	CACNA1E	ENST00000367573.2:c.6515A>G	1:g.181767543A>G	missense_variant	Benign
1	181767564	C	T	CACNA1E	ENST00000367573.2:c.6536C>T	1:g.181767564C>T	missense_variant	Benign
1	181767653	G	A	CACNA1E	ENST00000367573.2:c.6625G>A	1:g.181767653G>A	missense_variant	Likely_benign
1	181767749	G	A	CACNA1E	ENST00000367573.2:c.6721G>A	1:g.181767749G>A	missense_variant	Benign
1	181767860	A	G	CACNA1E	ENST00000367573.2:c.6832A>G	1:g.181767860A>G	missense_variant	Benign
1	182353587	A	C	GLUL	ENST00000311223.5:c.1075T>G	1:g.182353587A>C	missense_variant	Likely_pathogenic
1	183184698	G	T	LAMC2	ENST00000264144.4:c.379G>T	1:g.183184698G>T	missense_variant	Pathogenic
1	183189965	G	T	LAMC2	ENST00000264144.4:c.509G>T	1:g.183189965G>T	missense_variant	Likely_benign
1	183191262	C	T	LAMC2	ENST00000264144.4:c.679C>T	1:g.183191262C>T	missense_variant	Benign
1	183196028	G	A	LAMC2	ENST00000264144.4:c.1262G>A	1:g.183196028G>A	missense_variant	Likely_benign
1	183201336	G	A	LAMC2	ENST00000264144.4:c.1872G>A	1:g.183201336G>A	missense_variant	Benign
1	183201807	C	T	LAMC2	ENST00000264144.4:c.2035C>T	1:g.183201807C>T	missense_variant	Benign
1	183201852	C	T	LAMC2	ENST00000264144.4:c.2080C>T	1:g.183201852C>T	missense_variant	Likely_benign
1	183201922	G	A	LAMC2	ENST00000264144.4:c.2150G>A	1:g.183201922G>A	missense_variant	Likely_benign
1	183204829	G	A	LAMC2	ENST00000264144.4:c.2420G>A	1:g.183204829G>A	missense_variant	Likely_benign
1	183204841	C	G	LAMC2	ENST00000264144.4:c.2432C>G	1:g.183204841C>G	missense_variant	Likely_benign
1	183209499	A	T	LAMC2	ENST00000264144.4:c.3301A>T	1:g.183209499A>T	missense_variant	Likely_benign
1	183529357	T	C	NCF2	ENST00000367535.3:c.1342A>G	1:g.183529357T>C	missense_variant	Benign
1	183616956	T	C	APOBEC4	ENST00000308641.4:c.961A>G	1:g.183616956T>C	missense_variant	Benign
1	183617330	G	C	APOBEC4	ENST00000308641.4:c.587C>G	1:g.183617330G>C	missense_variant	Benign
1	184686026	C	T	EDEM3	ENST00000318130.8:c.1366G>A	1:g.184686026C>T	missense_variant	Pathogenic
1	184718703	T	C	EDEM3	ENST00000318130.8:c.182A>G	1:g.184718703T>C	missense_variant	Pathogenic
1	185060869	T	G	RNF2	ENST00000367510.3:c.246T>G	1:g.185060869T>G	missense_variant&splice_region_variant	Pathogenic
1	185878557	G	T	HMCN1	ENST00000271588.4:c.710G>T	1:g.185878557G>T	missense_variant	Likely_benign
1	185878632	A	G	HMCN1	ENST00000271588.4:c.785A>G	1:g.185878632A>G	missense_variant	Likely_benign
1	185880877	G	A	HMCN1	ENST00000271588.4:c.865G>A	1:g.185880877G>A	missense_variant	Likely_benign
1	185897727	G	A	HMCN1	ENST00000271588.4:c.1480G>A	1:g.185897727G>A	missense_variant	Likely_benign
1	185934999	G	A	HMCN1	ENST00000271588.4:c.2164G>A	1:g.185934999G>A	missense_variant	Benign/Likely_benign
1	185962370	G	A	HMCN1	ENST00000271588.4:c.3434G>A	1:g.185962370G>A	missense_variant	Likely_benign
1	185969311	A	T	HMCN1	ENST00000271588.4:c.4009A>T	1:g.185969311A>T	missense_variant	Likely_benign
1	185984488	G	A	HMCN1	ENST00000271588.4:c.4828G>A	1:g.185984488G>A	missense_variant	Likely_benign
1	185985173	G	C	HMCN1	ENST00000271588.4:c.4993G>C	1:g.185985173G>C	missense_variant	Benign
1	185987370	A	G	HMCN1	ENST00000271588.4:c.5356A>G	1:g.185987370A>G	missense_variant	Likely_benign
1	185988684	A	G	HMCN1	ENST00000271588.4:c.5482A>G	1:g.185988684A>G	missense_variant	Likely_benign
1	186007990	C	T	HMCN1	ENST00000271588.4:c.5881C>T	1:g.186007990C>T	missense_variant	Likely_benign
1	186008031	G	C	HMCN1	ENST00000271588.4:c.5922G>C	1:g.186008031G>C	missense_variant	Likely_benign
1	186010251	T	A	HMCN1	ENST00000271588.4:c.6287T>A	1:g.186010251T>A	missense_variant	Likely_benign
1	186024741	G	A	HMCN1	ENST00000271588.4:c.7079G>A	1:g.186024741G>A	missense_variant	Likely_benign
1	186031730	C	A	HMCN1	ENST00000271588.4:c.7511C>A	1:g.186031730C>A	missense_variant&splice_region_variant	Benign
1	186047262	C	T	HMCN1	ENST00000271588.4:c.8509C>T	1:g.186047262C>T	missense_variant	Benign
1	186057353	T	A	HMCN1	ENST00000271588.4:c.9522T>A	1:g.186057353T>A	missense_variant	Likely_benign
1	186064554	C	A	HMCN1	ENST00000271588.4:c.10474C>A	1:g.186064554C>A	missense_variant	Benign
1	186072648	G	A	HMCN1	ENST00000271588.4:c.10618G>A	1:g.186072648G>A	missense_variant	Likely_benign
1	186083185	G	A	HMCN1	ENST00000271588.4:c.11206G>A	1:g.186083185G>A	missense_variant	Likely_benign
1	186086704	A	T	HMCN1	ENST00000271588.4:c.11797A>T	1:g.186086704A>T	missense_variant	Likely_benign
1	186086710	A	G	HMCN1	ENST00000271588.4:c.11803A>G	1:g.186086710A>G	missense_variant	Likely_benign
1	186088412	G	A	HMCN1	ENST00000271588.4:c.11938G>A	1:g.186088412G>A	missense_variant	Benign
1	186094807	G	A	HMCN1	ENST00000271588.4:c.12571G>A	1:g.186094807G>A	missense_variant	Benign
1	186105800	G	A	HMCN1	ENST00000271588.4:c.13313G>A	1:g.186105800G>A	missense_variant&splice_region_variant	Likely_benign
1	186105949	G	A	HMCN1	ENST00000271588.4:c.13462G>A	1:g.186105949G>A	missense_variant	Likely_benign
1	186114604	G	A	HMCN1	ENST00000271588.4:c.14336G>A	1:g.186114604G>A	missense_variant	Likely_benign
1	186136015	G	A	HMCN1	ENST00000271588.4:c.15515G>A	1:g.186136015G>A	missense_variant	Likely_benign
1	186151323	G	A	HMCN1	ENST00000271588.4:c.16318G>A	1:g.186151323G>A	missense_variant	Benign
1	186275510	A	C	PRG4	ENST00000445192.2:c.659A>C	1:g.186275510A>C	missense_variant	Benign
1	186277792	C	T	PRG4	ENST00000445192.2:c.2941C>T	1:g.186277792C>T	missense_variant	Benign
1	186289510	G	A	TPR	ENST00000367478.4:c.6502C>T	1:g.186289510G>A	missense_variant	Benign
1	186313197	C	T	TPR	ENST00000367478.4:c.3443G>A	1:g.186313197C>T	missense_variant	Benign
1	186370281	C	G	OCLM	ENST00000574641.1:c.104C>G	1:g.186370281C>G	missense_variant	Benign
1	192779333	C	A	RGS2	ENST00000235382.5:c.148C>A	1:g.192779333C>A	missense_variant	Likely_benign
1	196227416	C	A	KCNT2	ENST00000294725.9:c.3119G>T	1:g.196227416C>A	missense_variant	Likely_benign
1	196434492	C	G	KCNT2	ENST00000294725.9:c.569G>C	1:g.196434492C>G	missense_variant	Pathogenic
1	196642206	C	T	CFH	ENST00000367429.4:c.157C>T	1:g.196642206C>T	missense_variant	Likely_pathogenic
1	196716293	G	C	CFH	ENST00000367429.4:c.3546G>C	1:g.196716293G>C	missense_variant	Likely_pathogenic
1	196716340	A	G	CFH	ENST00000367429.4:c.3593A>G	1:g.196716340A>G	missense_variant	Likely_pathogenic
1	196716363	C	T	CFH	ENST00000367429.4:c.3616C>T	1:g.196716363C>T	missense_variant	Likely_pathogenic
1	196748334	T	G	CFHR3	ENST00000367425.4:c.101T>G	1:g.196748334T>G	missense_variant	Benign
1	196748972	A	G	CFHR3	ENST00000367425.4:c.299A>G	1:g.196748972A>G	missense_variant	Benign
1	196794681	G	T	CFHR1	ENST00000320493.5:c.133G>T	1:g.196794681G>T	missense_variant	Benign
1	196871551	T	C	CFHR4	ENST00000367416.2:c.59T>C	1:g.196871551T>C	missense_variant&splice_region_variant	Benign
1	196871592	T	C	CFHR4	ENST00000367416.2:c.100T>C	1:g.196871592T>C	missense_variant	Likely_benign
1	196874258	G	A	CFHR4	ENST00000367416.2:c.274G>A	1:g.196874258G>A	missense_variant	Benign
1	196874329	T	A	CFHR4	ENST00000367416.2:c.345T>A	1:g.196874329T>A	missense_variant	Benign
1	196876603	C	G	CFHR4	ENST00000367416.2:c.771C>G	1:g.196876603C>G	missense_variant	Benign
1	196883679	G	A	CFHR4	ENST00000367416.2:c.1232G>A	1:g.196883679G>A	missense_variant	Benign/Likely_benign
1	196920053	A	G	CFHR2	ENST00000367415.5:c.325A>G	1:g.196920053A>G	missense_variant	Benign
1	196920123	G	A	CFHR2	ENST00000367415.5:c.395G>A	1:g.196920123G>A	missense_variant	Benign
1	196953166	T	C	CFHR5	ENST00000256785.4:c.329T>C	1:g.196953166T>C	missense_variant	Benign
1	196963287	G	A	CFHR5	ENST00000256785.4:c.508G>A	1:g.196963287G>A	missense_variant	Benign
1	196963312	A	G	CFHR5	ENST00000256785.4:c.533A>G	1:g.196963312A>G	missense_variant	Likely_benign
1	196971619	G	T	CFHR5	ENST00000256785.4:c.1155G>T	1:g.196971619G>T	missense_variant	Benign/Likely_benign
1	196971786	G	A	CFHR5	ENST00000256785.4:c.1322G>A	1:g.196971786G>A	missense_variant	Likely_benign
1	197070815	TA	CC	ASPM	ENST00000367409.4:c.7565_7566delinsGG	1:g.197070815_197070816delinsCC	missense_variant	Likely_benign
1	197071348	A	G	ASPM	ENST00000367409.4:c.7033T>C	1:g.197071348A>G	missense_variant	Likely_benign
1	197072391	G	A	ASPM	ENST00000367409.4:c.5990C>T	1:g.197072391G>A	missense_variant	Likely_benign
1	197091569	A	T	ASPM	ENST00000367409.4:c.3547T>A	1:g.197091569A>T	missense_variant	Likely_benign
1	197099123	T	A	ASPM	ENST00000367409.4:c.2551A>T	1:g.197099123T>A	missense_variant	Likely_pathogenic
1	197111803	C	G	ASPM	ENST00000367409.4:c.1579G>C	1:g.197111803C>G	missense_variant	Likely_benign
1	197298029	G	A	CRB1	ENST00000367400.3:c.548G>A	1:g.197298029G>A	missense_variant	Likely_pathogenic
1	197325969	G	C	CRB1	ENST00000367400.3:c.997G>C	1:g.197325969G>C	missense_variant	Likely_pathogenic
1	197325970	G	C	CRB1	ENST00000367400.3:c.998G>C	1:g.197325970G>C	missense_variant	Pathogenic
1	197390147	G	C	CRB1	ENST00000367400.3:c.1189G>C	1:g.197390147G>C	missense_variant	Likely_benign
1	197390187	G	A	CRB1	ENST00000367400.3:c.1229G>A	1:g.197390187G>A	missense_variant	Likely_pathogenic
1	197390306	T	A	CRB1	ENST00000367400.3:c.1348T>A	1:g.197390306T>A	missense_variant	Likely_pathogenic
1	197390307	G	A	CRB1	ENST00000367400.3:c.1349G>A	1:g.197390307G>A	missense_variant	Likely_pathogenic
1	197390388	G	T	CRB1	ENST00000367400.3:c.1430G>T	1:g.197390388G>T	missense_variant	Likely_pathogenic
1	197390397	G	C	CRB1	ENST00000367400.3:c.1439G>C	1:g.197390397G>C	missense_variant	Likely_pathogenic
1	197390648	G	A	CRB1	ENST00000367400.3:c.1690G>A	1:g.197390648G>A	missense_variant	Likely_pathogenic
1	197390789	T	C	CRB1	ENST00000367400.3:c.1831T>C	1:g.197390789T>C	missense_variant	Pathogenic
1	197390955	T	A	CRB1	ENST00000367400.3:c.1997T>A	1:g.197390955T>A	missense_variant	Pathogenic
1	197391063	A	G	CRB1	ENST00000367400.3:c.2105A>G	1:g.197391063A>G	missense_variant	Likely_pathogenic
1	197391086	G	A	CRB1	ENST00000367400.3:c.2128G>A	1:g.197391086G>A	missense_variant&splice_region_variant	Likely_pathogenic
1	197396614	A	T	CRB1	ENST00000367400.3:c.2159A>T	1:g.197396614A>T	missense_variant	Likely_pathogenic
1	197396634	T	C	CRB1	ENST00000367400.3:c.2179T>C	1:g.197396634T>C	missense_variant	Likely_pathogenic
1	197396703	G	A	CRB1	ENST00000367400.3:c.2248G>A	1:g.197396703G>A	missense_variant	Likely_pathogenic
1	197396704	G	T	CRB1	ENST00000367400.3:c.2249G>T	1:g.197396704G>T	missense_variant	Pathogenic
1	197396755	T	C	CRB1	ENST00000367400.3:c.2300T>C	1:g.197396755T>C	missense_variant	Pathogenic/Likely_pathogenic
1	197396853	A	G	CRB1	ENST00000367400.3:c.2398A>G	1:g.197396853A>G	missense_variant	Likely_benign
1	197396952	G	T	CRB1	ENST00000367400.3:c.2497G>T	1:g.197396952G>T	missense_variant	Likely_pathogenic
1	197396992	G	A	CRB1	ENST00000367400.3:c.2537G>A	1:g.197396992G>A	missense_variant	Likely_pathogenic
1	197396995	T	C	CRB1	ENST00000367400.3:c.2540T>C	1:g.197396995T>C	missense_variant	Likely_pathogenic
1	197397004	G	A	CRB1	ENST00000367400.3:c.2549G>A	1:g.197397004G>A	missense_variant	Likely_pathogenic
1	197397004	G	T	CRB1	ENST00000367400.3:c.2549G>T	1:g.197397004G>T	missense_variant	Pathogenic
1	197397095	T	G	CRB1	ENST00000367400.3:c.2640T>G	1:g.197397095T>G	missense_variant	Likely_pathogenic
1	197398589	G	C	CRB1	ENST00000367400.3:c.2687G>C	1:g.197398589G>C	missense_variant	Likely_pathogenic
1	197398596	T	G	CRB1	ENST00000367400.3:c.2694T>G	1:g.197398596T>G	missense_variant	Likely_pathogenic
1	197404214	T	C	CRB1	ENST00000367400.3:c.3221T>C	1:g.197404214T>C	missense_variant	Pathogenic
1	197404234	T	C	CRB1	ENST00000367400.3:c.3241T>C	1:g.197404234T>C	missense_variant	Likely_benign
1	197404435	T	C	CRB1	ENST00000367400.3:c.3442T>C	1:g.197404435T>C	missense_variant	Pathogenic
1	197404486	T	C	CRB1	ENST00000367400.3:c.3493T>C	1:g.197404486T>C	missense_variant	Likely_pathogenic
1	197404534	T	A	CRB1	ENST00000367400.3:c.3541T>A	1:g.197404534T>A	missense_variant	Likely_pathogenic
1	197404646	G	C	CRB1	ENST00000367400.3:c.3653G>C	1:g.197404646G>C	missense_variant	Likely_pathogenic
1	197407789	G	A	CRB1	ENST00000367400.3:c.3862G>A	1:g.197407789G>A	missense_variant	Likely_pathogenic
1	197407790	G	A	CRB1	ENST00000367400.3:c.3863G>A	1:g.197407790G>A	missense_variant	Likely_pathogenic
1	197411298	G	A	CRB1	ENST00000367400.3:c.3881G>A	1:g.197411298G>A	missense_variant&splice_region_variant	Likely_pathogenic
1	197446997	G	T	CRB1	ENST00000367400.3:c.4209G>T	1:g.197446997G>T	missense_variant	Likely_pathogenic
1	197480884	T	C	DENND1B	ENST00000391979.2:c.709A>G	1:g.197480884T>C	missense_variant	Benign
1	198678834	A	G	PTPRC	ENST00000442510.2:c.1052A>G	1:g.198678834A>G	missense_variant	Benign
1	198682103	T	C	PTPRC	ENST00000442510.2:c.1193T>C	1:g.198682103T>C	missense_variant	Likely_benign
1	200017517	T	G	NR5A2	ENST00000367362.3:c.681T>G	1:g.200017517T>G	missense_variant	Likely_pathogenic
1	200017834	G	C	NR5A2	ENST00000367362.3:c.998G>C	1:g.200017834G>C	missense_variant	Benign
1	200577998	A	G	KIF14	ENST00000367350.4:c.1514T>C	1:g.200577998A>G	missense_variant	Likely_pathogenic
1	200586765	C	T	KIF14	ENST00000367350.4:c.1087G>A	1:g.200586765C>T	missense_variant	Likely_benign
1	200867572	T	A	C1orf106	ENST00000413687.2:c.44T>A	1:g.200867572T>A	missense_variant	Benign
1	200869239	C	T	C1orf106	ENST00000413687.2:c.188C>T	1:g.200869239C>T	missense_variant	Likely_benign
1	200881026	C	T	C1orf106	ENST00000413687.2:c.1405C>T	1:g.200881026C>T	missense_variant	Benign
1	201022587	C	A	CACNA1S	ENST00000362061.3:c.3795G>T	1:g.201022587C>A	missense_variant&splice_region_variant	Likely_pathogenic
1	201022658	T	C	CACNA1S	ENST00000362061.3:c.3724A>G	1:g.201022658T>C	missense_variant	Pathogenic
1	201029944	G	T	CACNA1S	ENST00000362061.3:c.3256C>A	1:g.201029944G>T	missense_variant&splice_region_variant	Likely_pathogenic
1	201035411	C	G	CACNA1S	ENST00000362061.3:c.2691G>C	1:g.201035411C>G	missense_variant	Pathogenic
1	201282405	G	A	PKP1	ENST00000263946.3:c.418G>A	1:g.201282405G>A	missense_variant	Likely_benign
1	201282531	A	C	PKP1	ENST00000263946.3:c.544A>C	1:g.201282531A>C	missense_variant	Likely_benign
1	201282592	G	A	PKP1	ENST00000263946.3:c.605G>A	1:g.201282592G>A	missense_variant	Likely_benign
1	201286752	A	C	PKP1	ENST00000263946.3:c.899A>C	1:g.201286752A>C	missense_variant	Likely_benign
1	201289495	C	T	PKP1	ENST00000263946.3:c.1396C>T	1:g.201289495C>T	missense_variant	Likely_benign
1	201293617	G	A	PKP1	ENST00000263946.3:c.1805G>A	1:g.201293617G>A	missense_variant	Benign
1	201332525	C	G	TNNT2	ENST00000509001.1:c.469G>C	1:g.201332525C>G	missense_variant	Likely_pathogenic
1	201334339	C	T	TNNT2	ENST00000509001.1:c.361G>A	1:g.201334339C>T	missense_variant	Likely_benign
1	201334746	C	A	TNNT2	ENST00000509001.1:c.256G>T	1:g.201334746C>A	missense_variant	Likely_pathogenic
1	201334766	A	G	TNNT2	ENST00000509001.1:c.236T>C	1:g.201334766A>G	missense_variant	Likely_pathogenic
1	201342390	G	T	LAD1	ENST00000503578.1:c.564C>A	1:g.201342390G>T	missense_variant	Benign
1	201356298	C	T	LAD1	ENST00000391967.2:c.191G>A	1:g.201356298C>T	missense_variant	Benign
1	201465350	T	C	CSRP1	ENST00000367306.1:c.82A>G	1:g.201465350T>C	missense_variant	Benign
1	201618040	G	A	NAV1	ENST00000367296.4:c.244G>A	1:g.201618040G>A	missense_variant	Benign
1	201777553	G	A	NAV1	ENST00000367296.4:c.3853G>A	1:g.201777553G>A	missense_variant	Benign
1	201868879	C	T	LMOD1	ENST00000367288.4:c.1262G>A	1:g.201868879C>T	missense_variant	Pathogenic
1	201869035	G	A	LMOD1	ENST00000367288.4:c.1106C>T	1:g.201869035G>A	missense_variant	Pathogenic
1	201915330	C	A	LMOD1	ENST00000367288.4:c.139G>T	1:g.201915330C>A	missense_variant	Benign
1	201915336	C	T	LMOD1	ENST00000367288.4:c.133G>A	1:g.201915336C>T	missense_variant	Benign
1	201966541	C	T	RNPEP	ENST00000295640.4:c.949C>T	1:g.201966541C>T	missense_variant	Benign
1	202273698	G	A	LGR6	ENST00000367278.3:c.1010G>A	1:g.202273698G>A	missense_variant	Benign
1	202287964	G	A	LGR6	ENST00000367278.3:c.2533G>A	1:g.202287964G>A	missense_variant	Benign
1	202566033	A	T	SYT2	ENST00000367267.1:c.1112T>A	1:g.202566033A>T	missense_variant	Pathogenic
1	202566051	A	G	SYT2	ENST00000367267.1:c.1094T>C	1:g.202566051A>G	missense_variant	Pathogenic
1	203054650	C	T	MYOG	ENST00000241651.4:c.440G>A	1:g.203054650C>T	missense_variant	Benign
1	203054852	C	T	MYOG	ENST00000241651.4:c.238G>A	1:g.203054852C>T	missense_variant	Benign
1	203098126	G	A	ADORA1	ENST00000367236.4:c.157G>A	1:g.203098126G>A	missense_variant	Likely_benign
1	203134421	C	T	ADORA1	ENST00000367236.4:c.374C>T	1:g.203134421C>T	missense_variant	Likely_benign
1	203188385	G	C	CHIT1	ENST00000367229.1:c.988C>G	1:g.203188385G>C	missense_variant	Benign
1	203188943	G	C	CHIT1	ENST00000367229.1:c.764C>G	1:g.203188943G>C	missense_variant	Benign
1	203191357	C	A	CHIT1	ENST00000367229.1:c.702G>T	1:g.203191357C>A	missense_variant	Benign
1	203192339	G	A	CHIT1	ENST00000367229.1:c.529C>T	1:g.203192339G>A	missense_variant	Benign
1	203194854	C	A	CHIT1	ENST00000367229.1:c.200G>T	1:g.203194854C>A	missense_variant	Likely_benign
1	203466190	C	T	OPTC	ENST00000367222.2:c.317C>T	1:g.203466190C>T	missense_variant	Benign
1	203467929	G	T	OPTC	ENST00000367222.2:c.491G>T	1:g.203467929G>T	missense_variant	Likely_benign
1	203652352	C	A	ATP2B4	ENST00000357681.5:c.19C>A	1:g.203652352C>A	missense_variant	Benign
1	203652352	C	T	ATP2B4	ENST00000357681.5:c.19C>T	1:g.203652352C>T	missense_variant	Likely_benign
1	203670013	G	T	ATP2B4	ENST00000357681.5:c.863G>T	1:g.203670013G>T	missense_variant	Benign
1	203672867	T	C	ATP2B4	ENST00000357681.5:c.1025T>C	1:g.203672867T>C	missense_variant	Benign
1	203680031	G	C	ATP2B4	ENST00000357681.5:c.1826G>C	1:g.203680031G>C	missense_variant	Likely_benign
1	203680186	G	A	ATP2B4	ENST00000357681.5:c.1981G>A	1:g.203680186G>A	missense_variant	Benign
1	203691612	A	G	ATP2B4	ENST00000357681.5:c.2819A>G	1:g.203691612A>G	missense_variant	Likely_benign
1	203696548	C	T	ATP2B4	ENST00000357681.5:c.3158C>T	1:g.203696548C>T	missense_variant	Benign
1	203743546	G	A	LAX1	ENST00000442561.2:c.934G>A	1:g.203743546G>A	missense_variant	Likely_benign
1	204124149	G	A	REN	ENST00000272190.8:c.1216C>T	1:g.204124149G>A	missense_variant	Likely_pathogenic
1	204135364	A	G	REN	ENST00000272190.8:c.58T>C	1:g.204135364A>G	missense_variant	Pathogenic/Likely_pathogenic
1	204394023	G	C	PIK3C2B	ENST00000367187.3:c.4862C>G	1:g.204394023G>C	missense_variant	Likely_benign
1	204394081	C	T	PIK3C2B	ENST00000367187.3:c.4804G>A	1:g.204394081C>T	missense_variant	Benign
1	204400886	G	T	PIK3C2B	ENST00000367187.3:c.4191C>A	1:g.204400886G>T	missense_variant	Likely_benign
1	204401392	G	C	PIK3C2B	ENST00000367187.3:c.4091C>G	1:g.204401392G>C	missense_variant	Benign
1	204412558	G	T	PIK3C2B	ENST00000367187.3:c.3035C>A	1:g.204412558G>T	missense_variant	Likely_benign
1	204438113	G	T	PIK3C2B	ENST00000367187.3:c.818C>A	1:g.204438113G>T	missense_variant	Benign
1	204494668	G	A	MDM4	ENST00000367182.3:c.22G>A	1:g.204494668G>A	missense_variant	Benign
1	205027192	C	T	CNTN2	ENST00000331830.4:c.214C>T	1:g.205027192C>T	missense_variant&splice_region_variant	Benign
1	205027316	A	G	CNTN2	ENST00000331830.4:c.223A>G	1:g.205027316A>G	missense_variant	Benign
1	205031571	C	T	CNTN2	ENST00000331830.4:c.1114C>T	1:g.205031571C>T	missense_variant	Likely_benign
1	205031673	G	A	CNTN2	ENST00000331830.4:c.1216G>A	1:g.205031673G>A	missense_variant	Likely_benign
1	205156739	C	T	DSTYK	ENST00000367162.3:c.461G>A	1:g.205156739C>T	missense_variant	Likely_benign
1	205211053	A	G	TMCC2	ENST00000358024.3:c.628A>G	1:g.205211053A>G	missense_variant	Benign
1	205767943	C	A	SLC41A1	ENST00000367137.3:c.698G>T	1:g.205767943C>A	missense_variant&splice_region_variant	Pathogenic
1	205801756	C	T	PM20D1	ENST00000367136.4:c.1255G>A	1:g.205801756C>T	missense_variant	Benign
1	205812879	A	G	PM20D1	ENST00000367136.4:c.743T>C	1:g.205812879A>G	missense_variant	Likely_benign
1	206224999	T	C	AVPR1B	ENST00000367126.4:c.559T>C	1:g.206224999T>C	missense_variant	Likely_benign
1	206945725	C	T	IL10	ENST00000423557.1:c.56G>A	1:g.206945725C>T	missense_variant	Likely_benign
1	207071206	T	C	IL24	ENST00000391929.3:c.29T>C	1:g.207071206T>C	missense_variant	Benign
1	207076321	T	G	IL24	ENST00000391929.3:c.541T>G	1:g.207076321T>G	missense_variant&splice_region_variant	Benign
1	207286380	C	G	C4BPA	ENST00000367070.3:c.10C>G	1:g.207286380C>G	missense_variant	Benign
1	207286467	C	G	C4BPA	ENST00000367070.3:c.97C>G	1:g.207286467C>G	missense_variant	Benign
1	207297676	T	C	C4BPA	ENST00000367070.3:c.671T>C	1:g.207297676T>C	missense_variant	Benign
1	207317172	G	A	C4BPA	ENST00000367070.3:c.1454G>A	1:g.207317172G>A	missense_variant	Benign
1	207640012	C	G	CR2	ENST00000367057.3:c.200C>G	1:g.207640012C>G	missense_variant	Benign
1	207640201	T	C	CR2	ENST00000367057.3:c.389T>C	1:g.207640201T>C	missense_variant	Likely_benign
1	207641994	G	A	CR2	ENST00000367057.3:c.568G>A	1:g.207641994G>A	missense_variant	Likely_benign
1	207642150	C	T	CR2	ENST00000367057.3:c.640C>T	1:g.207642150C>T	missense_variant	Likely_benign
1	207644133	A	T	CR2	ENST00000367057.3:c.1274A>T	1:g.207644133A>T	missense_variant	Likely_benign
1	207646159	A	G	CR2	ENST00000367057.3:c.1613A>G	1:g.207646159A>G	missense_variant	Likely_pathogenic
1	207647057	C	T	CR2	ENST00000367057.3:c.2146C>T	1:g.207647057C>T	missense_variant	Likely_benign
1	207648473	T	G	CR2	ENST00000367057.3:c.2628T>G	1:g.207648473T>G	missense_variant	Likely_benign
1	207649698	G	A	CR2	ENST00000367057.3:c.2836G>A	1:g.207649698G>A	missense_variant	Likely_benign
1	207649732	G	A	CR2	ENST00000367057.3:c.2870G>A	1:g.207649732G>A	missense_variant	Likely_pathogenic
1	207925654	G	C	CD46	ENST00000322875.4:c.97G>C	1:g.207925654G>C	missense_variant&splice_region_variant	Likely_pathogenic
1	207933063	T	C	CD46	ENST00000322875.4:c.469T>C	1:g.207933063T>C	missense_variant	Likely_pathogenic
1	207934683	T	G	CD46	ENST00000322875.4:c.565T>G	1:g.207934683T>G	missense_variant	Likely_pathogenic
1	208072455	C	T	CD34	ENST00000310833.7:c.379G>A	1:g.208072455C>T	missense_variant	Likely_benign
1	208252666	G	A	PLXNA2	ENST00000367033.3:c.2525C>T	1:g.208252666G>A	missense_variant	Likely_benign
1	208257774	A	G	PLXNA2	ENST00000367033.3:c.2249T>C	1:g.208257774A>G	missense_variant	Likely_benign
1	209791929	G	C	LAMB3	ENST00000391911.1:c.2777C>G	1:g.209791929G>C	missense_variant	Benign
1	209803151	A	G	LAMB3	ENST00000391911.1:c.1063T>C	1:g.209803151A>G	missense_variant	Pathogenic
1	209811302	A	G	LAMB3	ENST00000391911.1:c.323T>C	1:g.209811302A>G	missense_variant	Pathogenic
1	209961890	C	A	IRF6	ENST00000367021.3:c.1279G>T	1:g.209961890C>A	missense_variant	Pathogenic
1	209963070	C	T	IRF6	ENST00000367021.3:c.1121G>A	1:g.209963070C>T	missense_variant	Likely_pathogenic
1	209963848	A	G	IRF6	ENST00000367021.3:c.1052T>C	1:g.209963848A>G	missense_variant	Pathogenic
1	209969803	C	G	IRF6	ENST00000367021.3:c.269G>C	1:g.209969803C>G	missense_variant	Likely_pathogenic
1	209969809	T	C	IRF6	ENST00000367021.3:c.263A>G	1:g.209969809T>C	missense_variant	Pathogenic
1	209969821	C	G	IRF6	ENST00000367021.3:c.251G>C	1:g.209969821C>G	missense_variant	Pathogenic
1	210577865	C	T	HHAT	ENST00000545154.1:c.529C>T	1:g.210577865C>T	missense_variant	Benign
1	210591583	T	C	HHAT	ENST00000545154.1:c.773T>C	1:g.210591583T>C	missense_variant	Pathogenic
[truncated: 23,973 more rows]

## Sheet: Table S7
Table S7: HCM-associated VUS used in the study.
Chromosome	Position	Ref	Alt	Gene	HGVSc	HGVSg	VEP Consequence
1	201328767	T	C	TNNT2	ENST00000509001.1:c.805A>G	1:g.201328767T>C	missense_variant
1	201332460	C	G	TNNT2	ENST00000509001.1:c.534G>C	1:g.201332460C>G	missense_variant
1	201334401	T	C	TNNT2	ENST00000509001.1:c.299A>G	1:g.201334401T>C	missense_variant
3	46899916	T	C	MYL3	ENST00000395869.1:c.517A>G	3:g.46899916T>C	missense_variant
3	46900985	C	T	MYL3	ENST00000395869.1:c.461G>A	3:g.46900985C>T	missense_variant
3	46900986	G	A	MYL3	ENST00000395869.1:c.460C>T	3:g.46900986G>A	missense_variant
3	46902289	C	T	MYL3	ENST00000395869.1:c.184G>A	3:g.46902289C>T	missense_variant
11	47353625	C	T	MYBPC3	ENST00000545968.1:c.3812G>A	11:g.47353625C>T	missense_variant&splice_region_variant
11	47353629	C	T	MYBPC3	ENST00000545968.1:c.3808G>A	11:g.47353629C>T	missense_variant
11	47353686	A	G	MYBPC3	ENST00000545968.1:c.3751T>C	11:g.47353686A>G	missense_variant
11	47353761	G	A	MYBPC3	ENST00000545968.1:c.3676C>T	11:g.47353761G>A	missense_variant
11	47353797	A	T	MYBPC3	ENST00000545968.1:c.3640T>A	11:g.47353797A>T	missense_variant
11	47354130	C	T	MYBPC3	ENST00000545968.1:c.3614G>A	11:g.47354130C>T	missense_variant
11	47354375	G	C	MYBPC3	ENST00000545968.1:c.3480C>G	11:g.47354375G>C	missense_variant
11	47354403	G	A	MYBPC3	ENST00000545968.1:c.3452C>T	11:g.47354403G>A	missense_variant
11	47354791	G	A	MYBPC3	ENST00000545968.1:c.3284C>T	11:g.47354791G>A	missense_variant
11	47354798	C	A	MYBPC3	ENST00000545968.1:c.3277G>T	11:g.47354798C>A	missense_variant
11	47355200	C	T	MYBPC3	ENST00000545968.1:c.3098G>A	11:g.47355200C>T	missense_variant
11	47355279	A	G	MYBPC3	ENST00000545968.1:c.3019T>C	11:g.47355279A>G	missense_variant
11	47356659	G	T	MYBPC3	ENST00000545968.1:c.2839C>A	11:g.47356659G>T	missense_variant
11	47356664	C	T	MYBPC3	ENST00000545968.1:c.2834G>A	11:g.47356664C>T	missense_variant
11	47357450	G	T	MYBPC3	ENST00000545968.1:c.2715C>A	11:g.47357450G>T	missense_variant
11	47357493	C	T	MYBPC3	ENST00000545968.1:c.2672G>A	11:g.47357493C>T	missense_variant
11	47358986	C	A	MYBPC3	ENST00000545968.1:c.2558G>T	11:g.47358986C>A	missense_variant
11	47358994	G	C	MYBPC3	ENST00000545968.1:c.2550C>G	11:g.47358994G>C	missense_variant
11	47359001	G	C	MYBPC3	ENST00000545968.1:c.2543C>G	11:g.47359001G>C	missense_variant
11	47359109	T	C	MYBPC3	ENST00000545968.1:c.2435A>G	11:g.47359109T>C	missense_variant
11	47359256	C	T	MYBPC3	ENST00000545968.1:c.2398G>A	11:g.47359256C>T	missense_variant
11	47359298	C	A	MYBPC3	ENST00000545968.1:c.2356G>T	11:g.47359298C>A	missense_variant
11	47360110	C	T	MYBPC3	ENST00000545968.1:c.2269G>A	11:g.47360110C>T	missense_variant
11	47361213	C	G	MYBPC3	ENST00000545968.1:c.2056G>C	11:g.47361213C>G	missense_variant
11	47362758	C	T	MYBPC3	ENST00000545968.1:c.1828G>A	11:g.47362758C>T	missense_variant
11	47362777	A	C	MYBPC3	ENST00000545968.1:c.1809T>G	11:g.47362777A>C	missense_variant
11	47363549	T	C	MYBPC3	ENST00000545968.1:c.1783A>G	11:g.47363549T>C	missense_variant
11	47363566	C	T	MYBPC3	ENST00000545968.1:c.1766G>A	11:g.47363566C>T	missense_variant
11	47363567	G	C	MYBPC3	ENST00000545968.1:c.1765C>G	11:g.47363567G>C	missense_variant
11	47363612	G	A	MYBPC3	ENST00000545968.1:c.1720C>T	11:g.47363612G>A	missense_variant
11	47363648	C	T	MYBPC3	ENST00000545968.1:c.1684G>A	11:g.47363648C>T	missense_variant
11	47364185	C	A	MYBPC3	ENST00000545968.1:c.1568G>T	11:g.47364185C>A	missense_variant
11	47364188	G	A	MYBPC3	ENST00000545968.1:c.1565C>T	11:g.47364188G>A	missense_variant
11	47364382	A	C	MYBPC3	ENST00000545968.1:c.1456T>G	11:g.47364382A>C	missense_variant&splice_region_variant
11	47364676	C	A	MYBPC3	ENST00000545968.1:c.1247G>T	11:g.47364676C>A	missense_variant
11	47364685	T	C	MYBPC3	ENST00000545968.1:c.1238A>G	11:g.47364685T>C	missense_variant
11	47367779	G	A	MYBPC3	ENST00000545968.1:c.1069C>T	11:g.47367779G>A	missense_variant
11	47367811	C	T	MYBPC3	ENST00000545968.1:c.1037G>A	11:g.47367811C>T	missense_variant
11	47367827	C	T	MYBPC3	ENST00000545968.1:c.1021G>A	11:g.47367827C>T	missense_variant
11	47367884	A	G	MYBPC3	ENST00000545968.1:c.964T>C	11:g.47367884A>G	missense_variant
11	47368998	A	G	MYBPC3	ENST00000545968.1:c.884T>C	11:g.47368998A>G	missense_variant
11	47369991	G	T	MYBPC3	ENST00000545968.1:c.756C>A	11:g.47369991G>T	missense_variant
11	47371330	T	G	MYBPC3	ENST00000545968.1:c.649A>C	11:g.47371330T>G	missense_variant
11	47371461	G	T	MYBPC3	ENST00000545968.1:c.518C>A	11:g.47371461G>T	missense_variant
11	47371573	A	C	MYBPC3	ENST00000545968.1:c.497T>G	11:g.47371573A>C	missense_variant
11	47372086	C	A	MYBPC3	ENST00000545968.1:c.373G>T	11:g.47372086C>A	missense_variant
11	47372119	T	C	MYBPC3	ENST00000545968.1:c.340A>G	11:g.47372119T>C	missense_variant
11	47372790	C	G	MYBPC3	ENST00000545968.1:c.292G>C	11:g.47372790C>G	missense_variant&splice_region_variant
14	23883224	C	T	MYH7	ENST00000355349.3:c.5647G>A	14:g.23883224C>T	missense_variant
14	23884236	T	C	MYH7	ENST00000355349.3:c.5527A>G	14:g.23884236T>C	missense_variant
14	23884601	C	A	MYH7	ENST00000355349.3:c.5272G>T	14:g.23884601C>A	missense_variant
14	23884876	T	A	MYH7	ENST00000355349.3:c.5119A>T	14:g.23884876T>A	missense_variant
14	23885041	C	A	MYH7	ENST00000355349.3:c.4954G>T	14:g.23885041C>A	missense_variant&splice_region_variant
14	23885251	C	T	MYH7	ENST00000355349.3:c.4915G>A	14:g.23885251C>T	missense_variant
14	23885302	G	A	MYH7	ENST00000355349.3:c.4864C>T	14:g.23885302G>A	missense_variant
14	23885487	C	T	MYH7	ENST00000355349.3:c.4679G>A	14:g.23885487C>T	missense_variant
14	23886479	C	G	MYH7	ENST00000355349.3:c.4402G>C	14:g.23886479C>G	missense_variant
14	23886518	C	T	MYH7	ENST00000355349.3:c.4363G>A	14:g.23886518C>T	missense_variant
14	23886738	C	T	MYH7	ENST00000355349.3:c.4327G>A	14:g.23886738C>T	missense_variant
14	23886857	G	T	MYH7	ENST00000355349.3:c.4208C>A	14:g.23886857G>T	missense_variant
14	23887429	C	T	MYH7	ENST00000355349.3:c.4159G>A	14:g.23887429C>T	missense_variant
14	23888458	C	G	MYH7	ENST00000355349.3:c.3900G>C	14:g.23888458C>G	missense_variant
14	23889079	T	G	MYH7	ENST00000355349.3:c.3701A>C	14:g.23889079T>G	missense_variant
14	23889143	C	T	MYH7	ENST00000355349.3:c.3637G>A	14:g.23889143C>T	missense_variant
14	23889170	C	G	MYH7	ENST00000355349.3:c.3610G>C	14:g.23889170C>G	missense_variant
14	23889229	T	A	MYH7	ENST00000355349.3:c.3551A>T	14:g.23889229T>A	missense_variant
14	23889373	C	T	MYH7	ENST00000355349.3:c.3407G>A	14:g.23889373C>T	missense_variant
14	23890229	C	T	MYH7	ENST00000355349.3:c.3274G>A	14:g.23890229C>T	missense_variant
14	23893192	T	A	MYH7	ENST00000355349.3:c.2846A>T	14:g.23893192T>A	missense_variant
14	23893299	A	C	MYH7	ENST00000355349.3:c.2739T>G	14:g.23893299A>C	missense_variant
14	23893315	A	G	MYH7	ENST00000355349.3:c.2723T>C	14:g.23893315A>G	missense_variant
14	23893339	T	A	MYH7	ENST00000355349.3:c.2699A>T	14:g.23893339T>A	missense_variant
14	23894149	G	C	MYH7	ENST00000355349.3:c.2508C>G	14:g.23894149G>C	missense_variant
14	23894163	G	A	MYH7	ENST00000355349.3:c.2494C>T	14:g.23894163G>A	missense_variant
14	23894175	G	A	MYH7	ENST00000355349.3:c.2482C>T	14:g.23894175G>A	missense_variant
14	23894176	C	A	MYH7	ENST00000355349.3:c.2481G>T	14:g.23894176C>A	missense_variant
14	23894206	G	T	MYH7	ENST00000355349.3:c.2451C>A	14:g.23894206G>T	missense_variant
14	23894977	C	G	MYH7	ENST00000355349.3:c.2213G>C	14:g.23894977C>G	missense_variant
14	23894984	T	C	MYH7	ENST00000355349.3:c.2206A>G	14:g.23894984T>C	missense_variant
14	23895012	G	T	MYH7	ENST00000355349.3:c.2178C>A	14:g.23895012G>T	missense_variant
14	23895236	T	G	MYH7	ENST00000355349.3:c.2099A>C	14:g.23895236T>G	missense_variant
14	23896499	C	T	MYH7	ENST00000355349.3:c.1906G>A	14:g.23896499C>T	missense_variant
14	23896811	T	C	MYH7	ENST00000355349.3:c.1871A>G	14:g.23896811T>C	missense_variant
14	23898166	C	T	MYH7	ENST00000355349.3:c.1405G>A	14:g.23898166C>T	missense_variant&splice_region_variant
14	23898280	C	G	MYH7	ENST00000355349.3:c.1291G>C	14:g.23898280C>G	missense_variant
14	23898491	G	A	MYH7	ENST00000355349.3:c.1204C>T	14:g.23898491G>A	missense_variant
14	23899815	G	T	MYH7	ENST00000355349.3:c.953C>A	14:g.23899815G>T	missense_variant
14	23900629	G	T	MYH7	ENST00000355349.3:c.794C>A	14:g.23900629G>T	missense_variant&splice_region_variant
14	23900809	G	C	MYH7	ENST00000355349.3:c.717C>G	14:g.23900809G>C	missense_variant
14	23901049	T	C	MYH7	ENST00000355349.3:c.560A>G	14:g.23901049T>C	missense_variant
14	23901919	C	T	MYH7	ENST00000355349.3:c.431G>A	14:g.23901919C>T	missense_variant
14	23901922	C	G	MYH7	ENST00000355349.3:c.428G>C	14:g.23901922C>G	missense_variant
14	23902310	C	A	MYH7	ENST00000355349.3:c.328G>T	14:g.23902310C>A	missense_variant
14	23902808	T	C	MYH7	ENST00000355349.3:c.134A>G	14:g.23902808T>C	missense_variant
15	35083451	A	G	ACTC1	ENST00000290378.4:c.854T>C	15:g.35083451A>G	missense_variant
15	35083455	T	A	ACTC1	ENST00000290378.4:c.850A>T	15:g.35083455T>A	missense_variant
15	35084711	C	T	ACTC1	ENST00000290378.4:c.514G>A	15:g.35084711C>T	missense_variant
15	63335086	G	A	TPM1	ENST00000358278.3:c.58G>A	15:g.63335086G>A	missense_variant
15	63335097	G	C	TPM1	ENST00000358278.3:c.69G>C	15:g.63335097G>C	missense_variant
15	63349311	G	A	TPM1	ENST00000358278.3:c.368G>A	15:g.63349311G>A	missense_variant
15	63354833	A	G	TPM1	ENST00000358278.3:c.761A>G	15:g.63354833A>G	missense_variant
15	63354833	A	G	TPM1	ENST00000358278.3:c.761A>G	15:g.63354833A>G	missense_variant
15	63363366	A	G	TPM1	ENST00000358278.3:c.850A>G	15:g.63363366A>G	missense_variant
19	55663210	C	T	TNNI3	ENST00000344887.5:c.625G>A	19:g.55663210C>T	missense_variant
19	55665466	C	G	TNNI3	ENST00000344887.5:c.481G>C	19:g.55665466C>G	missense_variant
19	55665519	G	T	TNNI3	ENST00000344887.5:c.428C>A	19:g.55665519G>T	missense_variant
12	111348923	C	G	MYL2	ENST00000228841.8:c.459G>C	12:g.111348923C>G	missense_variant
12	111351090	C	T	MYL2	ENST00000228841.8:c.313G>A	12:g.111351090C>T	missense_variant
12	111353569	C	T	MYL2	ENST00000228841.8:c.119G>A	12:g.111353569C>T	missense_variant
12	111356952	C	T	MYL2	ENST00000228841.8:c.49G>A	12:g.111356952C>T	missense_variant
